# Supplementary material for: BiPOLES is an optogenetic tool developed for bidirectional dual-color control of neurons
Source: Nat Commun. 2021 Jul 26;12:4527. doi: 10.1038/s41467-021-24759-5 (PMC8313717; doi:10.1038/s41467-021-24759-5)
Supplement: Supplementary file 6 — Source Data [file 41467_2021_24759_MOESM6_ESM.xlsx]

## Sheet: Figure 1
Figure 1: Development of BiPOLES and biophysical characterization
	Figure 1c	Current-Voltage dependency BiPOLES
		Norm. Photocurrent 490 nm		Norm. Photocurrent 600 nm
	Voltage [mV]	Mean	SD	Mean	SD
	-80	-1.71081	0.95072	-1	0
	-60	0.45722	0.36632	-0.696603	0.0715683
	-40	2.72947	1.4524	-0.460176	0.070749
	-20	4.98836	2.64085	-0.213308	0.0729837
	0	7.27741	3.83842	0.0720887	0.111551
	20	9.59955	5.00979	0.353237	0.112198
	40	11.9732	6.17619	0.62725	0.128116
		n =	8	n =	8
	Figure 1d	Reversal potentials for different illumination colors
	ßHK_Chrimson alone		GtACR2 alone		iC++-L1-Chrimson		Aurora-L1-Chrimson			GtACR1-L2-Chrimson			GtACR2-L2-Chrimson		CsChrimson-L2-GtACR2		GtACR2-L3-Chrimson		GtACR2-L4-Chrimson-mCer		GtACR2-L2-f-Chrimson		GtACR2-L2-vf-Chrimson		GtACR2-L2-BreachES		GtACR2-L2-ChRmine		GtACR2-L4-ChRmine-eYFP
	Erev 490 nm excitation [mV]	Erev 600 nm excitation [mV]	Erev 490 nm excitation [mV]	Erev 600 nm excitation [mV]	Erev 490 nm excitation [mV]	Erev 600 nm excitation [mV]	Erev 490 nm excitation [mV]	Erev 600 nm excitation [mV]	Erev 650 nm excitation [mV]	Erev 490 nm excitation [mV]	Erev 600 nm excitation [mV]	Erev 650 nm excitation [mV]	Erev 490 nm excitation [mV]	Erev 600 nm excitation [mV]	Erev 490 nm excitation [mV]	Erev 600 nm excitation [mV]	Erev 490 nm excitation [mV]	Erev 600 nm excitation [mV]	Erev 490 nm excitation [mV]	Erev 600 nm excitation [mV]	Erev 490 nm excitation [mV]	Erev 600 nm excitation [mV]	Erev 490 nm excitation [mV]	Erev 600 nm excitation [mV]	Erev 490 nm excitation [mV]	Erev 600 nm excitation [mV]	Erev 490 nm excitation [mV]	Erev 600 nm excitation [mV]	Erev 490 nm excitation [mV]	Erev 600 nm excitation [mV]
	-1.69154	-3.33806	-64.9418	-45.4253	-24.821	2.23065	-24.6258	-9.47777	-5.00336	-57.4076	-50.6946	-11.3501	-57.4347	-3.02573	-55.2397	6.77935	-70.9524	-70.2076	-66.1381	-3.72172	-63.7005	-9.76645	-63.2656	-8.03869	-69.8265	-4.22087	-64.7633	-10.1112	-57.7537	-3.62053
	-3.55054	-3.92194	-68.2144	-68.9059	-24.4835	-2.10671	-24.5064	-9.50785	-5.99882	-63.9972	-54.8956	-26.248	-64.7482	-2.40156	-63.1406	5.77709	-62.6305	-68.8372	-63.4619	-5.56854	-52.656	-7.69635	-63.7989	-9.37417	-64.7189	-7.34327	-64.3349	-7.86277	-62.8023	-6.14143
	5.46044	1.11505	-65.7327	-50.4313	-25.954	3.28871	-12.5313	-8.02253	-5.59836	-62.9208	-52.2899	-14.3633	-66.1967	-11.2241	-66.3592	4.3274	-65.7009	-49.388	-65.0829	1.97179	-64.1901	-11.6081	-64.9819	-6.31509	-65.1084	-4.80868	-65.1289	-8.105	-45.0509	10.3256
	1.51823	5.30996	-66.1522	-95.8156	-14.6529	-1.91257	-25.9292	-23.1324	-11.3366	-58.1052	-49.2947	-8.55545	-65.418	-5.51801	-66.1545	-12.1848	-66.8126	-50.696	-63.9012	3.28431	-61.5181	-10.2852	-64.7758	6.76037	-68.9955	-4.63607	-64.0223	-6.85675	-56.1246	-5.90319
	8.07362	-2.12552	-65.815	-46.4212	-21.219	5.58061	-16.6259	-4.83356		-63.9083	-54.5603	-18.0069	-64.6296	-2.51992	-65.6756	-5.19397	-69.0354	-50.672	-58.9043	11.2985	-69.3846	-11.5503	-65.9887	-9.49608	-62.6406	-6.57692	-63.573	8.10226	-52.3257	8.2521
	4.60565	-1.17098	-67.8031	n.d.	-7.56679	6.21795				-66.0133	-55.3592	-16.4602	-65.4793	-14.955			-65.7196	-66.9363	-65.1059	3.31907			-65.0379	-12.1627	-64.335	-6.95646	-64.2285	-8.80607	-57.7246	11.307
	-6.79898	9.04971			-10.6515								-63.019	-3.62726			-63.9992	n.d.	-61.3374	3.94424						10.7419		7.18736	-57.2953	7.63531
		4.35943											-63.6389	4.95284															-55.9443	7.41111
		-5.04847																												9.43761
	biological independent cell
n=	7	9	6	5	7	6	5	5	4	6	6	6	8	8	5	5	7	6	7	7	5	5	6	6	6	7	6	7	8	9
	Figure 1e	Peak Photcurrent densities
	Photocurrent densities for 490 nm excitation at 0 mV [pA/pF]
	ßHK_Chrimson alone	GtACR2 alone	iC++-L1-Chrimson	Aurora-L1-Chrimson	GtACR1-L2-Chrimson	GtACR2-L2-Chrimson	CsChrimson-L2-GtACR2	GtACR2-L3-Chrimson	GtACR2-L4-Chrimson-mCer	GtACR2-L2-f-Chrimson	GtACR2-L2-vf-Chrimson	GtACR2-L2-BreachES	GtACR2-L2-ChRmine	GtACR2-L4-ChRmine-eYFP
	-0.62753	317.231	4.56399	7.20192	485.847	407.822	27.5974	210.045	535.013	599.918	433.641	94.4665	184.128	256.595
	-2.96824	415.338	1.83228	3.03517	331.153	340.543	57.2856	72.5839	481.812	41.7983	108.588	234.28	281.9	110.694
	2.41734	180.44	7.36824	6.9156	253.25	359.888	69.8855	42.1291	367.516	404.073	519.022	615.538	225.843	22.0768
	0.479573	105.526	2.53116	15.4477	264.827	473.274	81.0266	139.217	320.87	168.782	127.794	299.074	213.188	171.116
	1.76643	427.536	7.23762	6.10737	137.483	386.365	43.3157	153.119	86.7513	292.588	363.578	219.117	314.637	22.7717
	4.38761	313.848	0.82744		350.81	864.923		175.545	504.995		244.146	275.952	401.398	200.641
	-6.54974		1.23777			328.477		149.004	190.242					94.8384
						507.254								38.6217
	biological independent cell
n=	7	6	7	5	6	8	5	7	7	5	6	6	6	8
	Photocurrent densities for 600 nm excitation at -80 mV [pA/pF]
	bHK_Chrimson alone	GtACR2 alone	iC++-L1-Chrimson	Aurora-L1-Chrimson	GtACR1-L2-Chrimson	GtACR2-L2-Chrimson	CsChrimson-L2-GtACR2	GtACR2-L3-Chrimson	GtACR2-L4-Chrimson-mCer	GtACR2-L2-f-Chrimson	GtACR2-L2-vf-Chrimson	GtACR2-L2-BreachES	GtACR2-L2-ChRmine	GtACR2-L4-ChRmine-eYFP
	-22.5602	-1.51601	-11.8911	-17.6705	-131.7	-94.4307	-1.15511	-0.69091	-69.9694	-72.3885	-8.26578	-1.01032	-0.9285	-40.3034
	-86.1836	-1.88634	-4.14918	-7.01732	-52.5541	-54.2358	-2.32251	-0.23758	-48.4633	-3.91564	-3.30466	-32.4006	-2.11504	-14.1442
	-71.915	-0.12903	-13.7015	-25.3149	-67.3557	-52.8112	-3.50518	0.51857	-57.6299	-34.7611	-17.4826	-3.26695	-4.23995	-9.72346
	-52.9909	1.12314	-6.0319	-33.7771	-71.3604	-45.0826	-2.85744	-0.113	-23.6477	-48.2884	-2.08402	-43.2619	-6.78649	-31.2146
	-189.163	0.9851	-33.6103	-22.1987	-23.343	-60.1909	-2.00657	-0.16985	-7.8309	-10.1814	-8.30006	-11.871	-8.60273	-18.4653
	-44.574	-1.32022	-3.95758		-55.4422	-194.722		-0.24395	-98.3546		-7.68675	-7.06026	-4.85926	-4.4536
	-35.343		-3.01541			-118.047		-0.28834	-18.5602			-10.791	-6.48094	-27.9142
	-121.147					-33.767								-10.4169
	-119.164													-6.14003
	biological independent cell
n=	9	6	7	5	6	8	5	7	7	5	6	7	7	9
	Figure 1g	Peak photocurrent amplitudes of BiPOLES with 10 ms excitation of different color
		--
		-60 mV		-40 mV		-20 mV
	Excitation color [nm]	Mean [pA]	SE [pA]	Mean [pA]	SE [pA]	Mean [pA]	SE [pA]
	390	261.026	40.5417	1189.87	362.312	2557.59	199.044
	410	338.706	43.4407	1379.53	355.932	2898.66	216.461
	430	363.325	44.5685	1485.24	363.08	3073.64	241.866
	450	394.934	46.3255	1543.83	346.758	3184.05	256.322
	470	392.593	43.9894	1526.69	335.336	3139.34	229.635
	490	310.554	38.2405	1312.23	330.992	2718.93	191.735
	510	95.3942	15.5117	716.941	258.609	1508.19	38.8202
	530	-111.234	23.5931	137.093	55.2772	376.215	24.7632
	550	-210.347	44.7667	-119.478	68.6054	4.45862	16.377
	570	-255.293	53.9996	-188.481	101.16	-75.2023	1.77582
	590	-281.877	58.5977	-205.388	108.388	-85	2.94983
	610	-255.427	53.7108	-188.519	99.4962	-76.2218	5.89066
	630	-184.181	39.6845	-139.102	74.942	-49.5721	6.23901
	650	-101.659	22.2411	-78.3587	42.3951	-23.4251	4.33182
	670	-37.6286	8.42065	-28.9883	15.427	-6.82327	1.19247
		n =	9	n =	4	n =	2
	Figure 1h	Reversal Wavelength
	Reversal wavelength GtACR1-L2-Chrimson [nm]	Reversal wavelength GtACR2-L2-Chrimson [nm]	Reversal wavelength GtACR2-L2-f-Chrimson [nm]	Reversal wavelength GtACR2-L2-vf-Chrimson [nm]	Reversal wavelength GtACR2-L2-BreachES [nm]	Reversal wavelength GtACR2-L2-ChRmine [nm]	Reversal wavelength GtACR2-L4-ChRmine-eYFP [nm]
	557.144	514.376	522.934	535.94	515.711	515.607	462.662
	574.573	518.001	522.528	542.163	526.671	514.139	482.819
	559.897	523.241	533.433	541.577	522.947	516.377	459.963
	554.936	525.409	524.04	537.31	523.899	519.294	483.345
	575.906	519.5	526.037	543.972	522.742	514.087	476.58
		522.309		541.78	524.709	512.1	478.311
		519.881			522.742		483.564
		519.826			524.709
		518.057
	biological independent cell
n=	5	9	5	6	8	6	7
	Figure 1i	Voltage dependence reversal wavelength
		GtACR2-L2-Chrimson			GtACR1-L2-Chrimson			GtACR1-L4-ChRmine-TS-eYFP-ER
	Voltage [mV]	Mean [nm]	SD [nm]	Independent measurments on independent cells	Mean [nm]	SD [nm]	Independent measurments on independent cells	Mean [nm]	SD [nm]	Independent measurments on independent cells
	-60	520.067	3.25458	9	564.491	9.97914	5	475.321	9.95981	7
	-50	531.033	1.76508	5	586.763	7.46516	4	505.582	2.01296	3
	-40	541.658	1.66107	4	600.988	5.25147	3	522.901	1.9239	6
	-30	546.623	3.97419	4	608.855	0.743155	2	528.154	0.52635	3
	-20	551.633	2.96659	2				540.901	2.97392	2

## Sheet: Figure 2
Figure 2: Expression and functional characterization of BiPOLES and somBiPOLES in hippocampal neurons
Panel b														Panel c
		Photocurrent amplitude (pA) elicited by 490-nm light														BiPOLES																somBiPOLES
	Vm	Cell_01	Cell_02	Cell_03	Cell_04	Cell_05	Cell_06		n	average	SEM					Normalized fluorescence intensity profile along cell equator							Normalized cell length with grey values > 80% of max fluorescence									Normalized fluorescence intensity profile along cell equator								Normalized cell length with grey values > 80% of max fluorescence
	-95	-478.405	-250.53	-341.8	-572.87	-573.775	-454.39		6	-445.295	47.9021				Distance (µm)	Cell_01	Cell_02	Cell_03	Cell_04	Cell_05	Cell_06		Cell_01	Cell_02	Cell_03	Cell_04	Cell_05	Cell_06			Distance (µm)	Cell_01	Cell_02	Cell_03	Cell_04	Cell_05	Cell_06	Cell_07		Cell_01	Cell_02	Cell_03	Cell_04	Cell_05	Cell_06	Cell_07
	-80	-237.04	-115.725	-224.955	-289.56	-481.785	-267.61		6	-269.446	44.7696				0	0.152941	0.106375	0.403922	0.131815	0.565983	0.345098		0.2189	0.0973	0.6801	0.8316	0.1258	0.1168			0	0.622291	0.525505	0.345098	0.956863	0.466989	1	0.281195		0.0067	0.0156	0.0106	0.0024	0.0152	0.0021	0.0151
	-75	-133.775	-53.78	-138.685	-146.68	-151.87	-156.145		6	-130.156	14.2781				0.039	0.171722	0.106818	0.500086	0.162108	0.432588	0.333737		0.3111	0.0994	0.6828	0.8351	0.1289	0.1192			0.039	0.666267	0.442891	0.477286	0.871882	0.590812	0.976325	0.368405		0.0089	0.0175	0.0127	0.0048	0.0182	0.0041	0.0173
	-55	211.58	203.5	157.59	368.255	617.15	206.505		6	294.097	64.8044				0.078	0.190157	0.135588	0.55858	0.175526	0.400577	0.35818		0.3157	0.1014	0.6855	0.8386	0.1321	0.1217			0.078	0.853673	0.530513	0.598733	0.884314	0.625545	0.995902	0.316039		0.0111	0.0195	0.0148	0.0072	0.0213	0.0062	0.0194
	-35	517.555	479.495	460.845	778.73	1061.63	663.325		6	660.264	86.2737				0.117	0.187431	0.167674	0.58949	0.1965	0.35783	0.371431		0.318	0.1035	0.6882	0.8421	0.1352	0.1241			0.117	0.862029	0.578639	0.796278	0.873886	0.646287	1	0.439286		0.0133	0.0214	0.0169	0.0096	0.0243	0.0083	0.0216
	-15	670.275	432.795	369.185	622.565	1056.05	1003.1		6	692.328	106.198				0.156	0.194886	0.167447	0.674227	0.201577	0.35632	0.330333		0.3203	0.1056	0.6909	0.8456	0.1447	0.129			0.156	0.96307	0.591083	0.863573	0.910333	0.846484	0.957643	0.561903		0.0178	0.0233	0.019	0.012	0.0274	0.0104	0.0238
	6	614.25	469.085	380.84	667.615	1294.7	1044.4		6	745.148	131.618				0.195	0.177384	0.172035	0.729694	0.20969	0.352036	0.3396		0.3226	0.1077	0.6935	0.8491	0.1478	0.1314			0.195	0.989147	0.639021	0.894871	0.971102	0.896914	0.719733	0.681374		0.02	0.0253	0.0211	0.0144	0.0304	0.9834	0.0259
															0.234	0.170722	0.178032	0.68978	0.23203	0.419854	0.316686		0.3249	0.1097	0.6962	0.8526	0.1509	0.8297			0.234	0.77579	0.705541	0.992365	1	0.946367	0.625482	0.843592		0.0222	0.0272	0.0233	0.0167	0.0334	0.9855	0.0302
		Photocurrent amplitude (pA) elicited by 635-nm light													0.273	0.224149	0.227744	0.690553	0.27074	0.381837	0.289678		0.3272	0.735	0.6989	0.8561	0.1635	0.8321			0.273	0.863066	0.829254	1	1	0.973893	0.624145	0.867827		0.0244	0.0292	0.0254	0.0191	0.0365	0.9876	0.0324
	Vm	Cell_01	Cell_02	Cell_03	Cell_04	Cell_05	Cell_06		n	average	SEM				0.312	0.208722	0.200574	0.643627	0.315421	0.409392	0.32709		0.3295	0.7371	0.7016	0.8596	0.1667	0.8345			0.312	0.911257	0.856906	1	1	1	0.559227	0.9181		0.7111	0.0311	0.0275	0.0215	0.0426	0.9896	0.8769
	-95	-280.805	-139.76	-205.155	-248.84	-462.635	-158.825		6	-249.337	43.6648				0.351	0.214973	0.210228	0.553604	0.319168	0.440502	0.305455		0.3318	0.7391	0.7043	0.8632	0.1698	0.837			0.351	0.980642	0.915727	1	1	0.97317	0.483659	1		0.9711	0.0331	0.0296	0.0239	0.0456	0.9938	0.879
	-80	-270.4	-139.06	-230.885	-217.57	-587.625	-145.54		6	-265.18	61.8378				0.39	0.218863	0.217754	0.571408	0.329777	0.4462	0.285263		0.3341	0.7412	0.707	0.8667	0.1824	0.8394			0.39	0.853213	0.952979	1	1	0.869098	0.429078	0.990098		0.9733	0.035	0.0317	0.0263	0.9635		0.8834
	-75	-112.725	-126.365	-186.55	-228.065	-546.075	-141.285		6	-223.511	60.9887				0.4289	0.180365	0.214204	0.543788	0.417777	0.481613	0.305067		0.3364	0.7433	0.7097	0.8982	0.1855	0.8418			0.4289	0.703337	0.97478	1	1	0.817923	0.432831	0.828017		0.9756	0.037	0.0338	0.0287	0.9666		0.8855
	-55	-232.62	-101.345	-154.965	-146.355	-290.695	-109.555		6	-172.589	27.689				0.4679	0.203788	0.206935	0.500098	0.569684	0.442296	0.265294		0.3387	0.7453	0.7124	0.9018		0.8443			0.4679	0.64825	0.985219	1	1	0.748403	0.427675	0.793181		0.9778	0.0389	0.9641	0.0311	0.9696		0.8877
	-35	-81.9	-11.88	-16.785	16.58	-3.66	-36.975		6	-22.4367	12.6551				0.5069	0.218612	0.237721	0.593827	0.629253	0.520263	0.258067		0.341	0.7474	0.7231	0.9053		0.8467			0.5069	0.54309	0.989721	1	0.989812	0.937375	0.461761	0.846584		0.98		0.9662	0.0335	0.9726		0.8898
	-15	7.295	5.665	22.075	7.41	66.47	37.325		6	24.3733	8.93586				0.5459	0.262322	0.244871	0.615965	0.648701	0.468211	0.329557		0.3433	0.7495	0.7312	0.9088		0.8491			0.5459	0.503582	0.999451	1	0.905314	0.837858	0.454757	0.812552		0.9822		0.9683	0.0359	0.9787		0.892
	6	13.88	15.195	-0.415	84.53	164.43	43.46		6	53.5133	23.1619				0.5849	0.257851	0.23629	0.583294	0.653666	0.388283	0.283016		0.3456	0.7516	0.7339	0.9123		0.8516			0.5849	0.514457	1	0.98189	0.747776	0.798221	0.439647	0.762166		0.9844		0.9704	0.0813			0.8942
															0.6239	0.22511	0.246537	0.477773	0.697393	0.395324	0.296729		0.3479	0.7536	0.7366	0.9158		0.854			0.6239	0.535267	0.99942	0.79182	0.539008	0.711264	0.489125	0.696764		0.9867		0.9725				0.8963
															0.6629	0.215745	0.249276	0.582286	0.722977	0.526666	0.310596		0.3502	0.7557	0.7392	0.9193		0.8564			0.6629	0.503337	0.987266	0.666961	0.454863	0.69666	0.471345	0.668403		0.9889		0.9746				0.8985
															0.7019	0.22269	0.298949	0.542655	0.673518	0.506626	0.33702		0.3525	0.7578	0.7419			0.8589			0.7019	0.676208	0.957344	0.621369	0.370851	0.642229	0.517337	0.655898				0.9767				0.9914
		Reversal potential (mV) for currents elicited by 490-nm light													0.7409	0.228839	0.286126	0.605153	0.676858	0.520982	0.342757		0.3571	0.7598	0.7446						0.7409	0.661377	0.819748	0.511925	0.386871	0.527178	0.612729	0.66004				0.9789				0.9935
		Cell_01	Cell_02	Cell_03	Cell_04	Cell_05	Cell_06		n	average	SEM				0.7799	0.2254	0.294264	0.672639	0.663329	0.5155	0.416035		0.3594	0.7619	0.7473						0.7799	0.720539	0.787512	0.560671	0.366267	0.600068	0.63871	0.641236				0.981				0.9957
		-69.327	-74.1582	-69.0796	-71.7367	-72.6138	-69.1517		6	-71.0112	0.799716				0.8189	0.288914	0.338024	0.642239	0.576143	0.501854	0.505471		0.3618	0.764	0.75						0.8189	0.654576	0.621543	0.581553	0.362369	0.602469	0.505608	0.689674
															0.8579	0.291329	0.317113	0.639443	0.545454	0.561359	0.524937		0.3641	0.766	0.7527						0.8579	0.633989	0.463499	0.464078	0.255404	0.506463	0.569506	0.698933
		Reversal potential (mV) for currents elicited by 635-nm light													0.8969	0.344067	0.415009	0.650125	0.532261	0.627948	0.53582			0.7681	0.7554						0.8969	0.6351	0.420161	0.432945	0.301341	0.450949	0.586957	0.713511
		Cell_01	Cell_02	Cell_03	Cell_04	Cell_05	Cell_06		n	average	SEM				0.9359	0.327106	0.317707	0.549945	0.558444	0.671164	0.472788			0.7702	0.7581						0.9359	0.617187	0.362308	0.403196	0.363671	0.498938	0.454808	0.618809
		-3.5602	-11.3987	-9.0017	-21.4165	-1.3394	-17.197		6	-10.6523	2.88199				0.9749	0.386459	0.238462	0.503153	0.536043	0.700542	0.480376			0.7723	0.7608						0.9749	0.60746	0.295157	0.457816	0.314169	0.438802	0.552012	0.597574
															1.0139	0.384357	0.275139	0.549157	0.558408	0.657864	0.388384			0.7743	0.7769						1.0139	0.620936	0.267709	0.470792	0.381239	0.415867	0.383859	0.549
															1.0529	0.388839	0.227922	0.47578	0.626157	0.589691	0.308125			0.7764	0.7796						1.0529	0.505849	0.269258	0.318592	0.432486	0.484118	0.384953	0.619022
															1.0919	0.394808	0.234526	0.480984	0.635248	0.600944	0.338812			0.7785	0.7823						1.0919	0.448028	0.210872	0.343749	0.445533	0.406267	0.364639	0.524042
															1.1309	0.462718	0.201909	0.561914	0.635931	0.703641	0.373247			0.7805	0.7849						1.1309	0.436678	0.190354	0.414859	0.456231	0.46798	0.398541	0.480228
															1.1699	0.5048	0.244476	0.480031	0.627036	0.720261	0.352114			0.7826	0.7876						1.1699	0.355506	0.176068	0.381161	0.575718	0.476065	0.333965	0.488752
															1.2089	0.472427	0.284393	0.519212	0.593155	0.604263	0.407584			0.7847	0.7903						1.2089	0.330059	0.192335	0.363847	0.537271	0.384795	0.320914	0.500129
															1.2479	0.433365	0.259222	0.443871	0.628058	0.657724	0.486518			0.7867	0.793						1.2479	0.343201	0.173044	0.387592	0.60871	0.412091	0.264827	0.483984
															1.2868	0.382647	0.267404	0.375012	0.615088	0.690278	0.539745			0.7888	0.7957						1.2868	0.346979	0.143373	0.459592	0.808196	0.390227	0.232906	0.507464
															1.3258	0.396082	0.294344	0.400184	0.549061	0.678172	0.509314			0.8012	0.7984						1.3258	0.334904	0.155185	0.529741	0.6932	0.330756	0.240514	0.439692
															1.3648	0.451118	0.293546	0.42502	0.529864	0.64464	0.545349				0.8011						1.3648	0.38125	0.159891	0.512337	0.674878	0.34566	0.251949	0.41387
															1.4038	0.4424	0.305695	0.317333	0.541759	0.713354	0.576878				0.8038						1.4038	0.294514	0.16671	0.476576	0.569008	0.331822	0.27282	0.425311
															1.4428	0.411733	0.307831	0.380608	0.569508	0.723705	0.645541				0.8065						1.4428	0.256636	0.194547	0.461353	0.594467	0.334721	0.275004	0.440126
															1.4818	0.405976	0.367455	0.26131	0.46849	0.760959	0.577647				0.8091						1.4818	0.245398	0.17226	0.615671	0.597945	0.326381	0.237431	0.340747
															1.5208	0.430286	0.395094	0.285804	0.516359	0.83835	0.619341				0.8118						1.5208	0.270786	0.178911	0.559427	0.418816	0.246086	0.284227	0.323984
															1.5598	0.479412	0.454749	0.349161	0.487376	0.847684	0.636333				0.8145						1.5598	0.293484	0.188378	0.483373	0.32329	0.277947	0.293118	0.343551
															1.5988	0.496471	0.52485	0.342631	0.493471	0.940903	0.615059				0.8172						1.5988	0.305167	0.189621	0.475169	0.317169	0.337576	0.331631	0.296042
															1.6378	0.496643	0.590159	0.306318	0.506213	0.835664	0.675498				0.8199						1.6378	0.355484	0.173593	0.518565	0.327522	0.4466	0.274216	0.307687
															1.6768	0.476871	0.548678	0.309427	0.535728	0.781756	0.55582										1.6768	0.334911	0.164577	0.397302	0.302118	0.289569	0.216078	0.372342
															1.7158	0.519192	0.597783	0.320435	0.476179	0.799402	0.591157										1.7158	0.358929	0.178083	0.281576	0.275549	0.280912	0.1714	0.256016
															1.7548	0.491624	0.668748	0.296031	0.493771	0.804021	0.650498										1.7548	0.327999	0.189719	0.264584	0.337169	0.29771	0.240737	0.331251
															1.7938	0.492592	0.817017	0.318753	0.419559	0.923923	0.705847										1.7938	0.357106	0.183087	0.271651	0.272957	0.370494	0.165647	0.284505
															1.8328	0.50802	0.878112	0.251886	0.39918	0.882578	0.812824										1.8328	0.417787	0.188648	0.258141	0.275616	0.384473	0.114647	0.325671
															1.8718	0.567588	0.943063	0.237784	0.312322	0.778432	0.913094										1.8718	0.278868	0.181048	0.271212	0.304592	0.314517	0.124275	0.286389
															1.9108	0.593788	0.893488	0.247047	0.422243	0.791287	0.846302										1.9108	0.232196	0.185307	0.272502	0.233847	0.269849	0.136533	0.251283
															1.9498	0.505004	0.905956	0.197753	0.352629	0.764331	0.808702										1.9498	0.168671	0.189664	0.27791	0.248525	0.274413	0.176388	0.246093
															1.9888	0.529643	0.887974	0.218106	0.289957	0.875062	0.790678										1.9888	0.198985	0.175468	0.30722	0.26771	0.291829	0.154337	0.273325
															2.0278	0.538208	0.800853	0.182161	0.249925	1	0.858365										2.0278	0.231144	0.164024	0.244157	0.300133	0.27214	0.113647	0.294788
															2.0668	0.558486	0.708395	0.212886	0.194483	0.881873	0.818988										2.0668	0.15618	0.157561	0.288208	0.24469	0.303239	0.122075	0.303116
															2.1057	0.553753	0.681097	0.176933	0.210896	0.707636	0.75971										2.1057	0.110168	0.140149	0.3488	0.202298	0.353872	0.154659	0.271562
															2.1447	0.576431	0.614834	0.197863	0.241197	0.641863	0.750863										2.1447	0.125399	0.144063	0.299055	0.225227	0.331672	0.164059	0.33759
															2.1837	0.534851	0.529433	0.144294	0.243957	0.636821	0.74362										2.1837	0.143231	0.150008	0.292016	0.208196	0.269849	0.165188	0.310961
															2.2227	0.496396	0.479933	0.159675	0.194978	0.83963	0.710565										2.2227	0.164374	0.165099	0.314475	0.201659	0.249562	0.176941	0.26981
															2.2617	0.500733	0.518698	0.16329	0.129758	0.852298	0.763871										2.2617	0.141512	0.170585	0.301169	0.232502	0.344299	0.177804	0.343748
															2.3007	0.446592	0.543758	0.142169	0.140083	0.769448	0.676294										2.3007	0.1348	0.16173	0.284557	0.192349	0.27629	0.191635	0.388514
															2.3397	0.514824	0.65347	0.138616	0.1313	0.607256	0.614929										2.3397	0.106797	0.185315	0.276008	0.250553	0.255091	0.1932	0.338389
															2.3787	0.523463	0.656808	0.0962196	0.150057	0.513725	0.572969										2.3787	0.0781272	0.188056	0.239733	0.420286	0.215278	0.211702	0.354454
															2.4177	0.51602	0.641813	0.166067	0.148851	0.598306	0.667125										2.4177	0.141097	0.182029	0.287875	0.299988	0.256954	0.18778	0.401706
															2.4567	0.519929	0.677715	0.161043	0.159892	0.580434	0.664016										2.4567	0.0985887	0.153522	0.336294	0.347208	0.24379	0.236443	0.342049
															2.4957	0.60178	0.611829	0.166435	0.177734	0.555114	0.483031										2.4957	0.166418	0.18348	0.279514	0.425804	0.258747	0.262714	0.401843
															2.5347	0.75022	0.624208	0.152937	0.166718	0.499336	0.340922										2.5347	0.188606	0.213939	0.263569	0.426604	0.235658	0.267424	0.343182
															2.5737	0.739427	0.655265	0.168259	0.192114	0.495086	0.415345										2.5737	0.138504	0.209065	0.252416	0.36049	0.290551	0.205157	0.372358
															2.6127	0.745106	0.582899	0.19069	0.226534	0.52185	0.330341										2.6127	0.123688	0.194809	0.250314	0.273255	0.249271	0.194816	0.416915
															2.6517	0.672812	0.537717	0.190282	0.20224	0.445001	0.373875										2.6517	0.126518	0.19095	0.227851	0.297816	0.268484	0.115729	0.381557
															2.6907	0.6176	0.515458	0.248227	0.188555	0.481809	0.324149										2.6907	0.127792	0.230183	0.237373	0.339918	0.242222	0.197545	0.355751
															2.7297	0.62302	0.508738	0.251973	0.20508	0.383122	0.318671										2.7297	0.172271	0.255882	0.252333	0.325757	0.127343	0.173486	0.379854
															2.7687	0.66162	0.458148	0.202216	0.230676	0.300465	0.335102										2.7687	0.19374	0.276913	0.256071	0.411118	0.184302	0.169071	0.332063
															2.8077	0.502553	0.466991	0.228992	0.20627	0.273442	0.297624										2.8077	0.184746	0.222073	0.248153	0.413573	0.178218	0.141518	0.34098
															2.8467	0.487106	0.406951	0.215843	0.187908	0.309943	0.317843										2.8467	0.167789	0.193386	0.224204	0.383035	0.194796	0.0961333	0.320767
															2.8857	0.554694	0.339895	0.321286	0.192622	0.292838	0.303922										2.8857	0.142623	0.202613	0.222004	0.396537	0.156596	0.136525	0.346275
															2.9247	0.616098	0.346769	0.305569	0.183083	0.258313	0.284478										2.9247	0.166826	0.225771	0.225212	0.494992	0.161944	0.12009	0.400381
															2.9636	0.626776	0.273246	0.266106	0.172058	0.309324	0.301137										2.9636	0.184769	0.24885	0.235827	0.46471	0.183315	0.140035	0.401441
															3.0026	0.540094	0.34458	0.233745	0.174367	0.263906	0.228659										3.0026	0.208697	0.283882	0.23911	0.383396	0.175495	0.0984902	0.357073
															3.0416	0.603337	0.309928	0.295639	0.181793	0.252308	0.261643										3.0416	0.18911	0.319993	0.262565	0.280078	0.274678	0.113165	0.327993
															3.0806	0.582871	0.254733	0.287004	0.165272	0.284919	0.233737										3.0806	0.236189	0.300287	0.307918	0.279773	0.171804	0.0664745	0.281841
															3.1196	0.560808	0.250283	0.234165	0.184241	0.220556	0.249604										3.1196	0.198763	0.246136	0.252502	0.261961	0.23594	0.0761451	0.263427
															3.1586	0.587098	0.214576	0.225482	0.212721	0.285428	0.224588										3.1586	0.195562	0.209998	0.264851	0.222451	0.349061	0.134455	0.308555
															3.1976	0.606757	0.231157	0.217055	0.190153	0.276535	0.179137										3.1976	0.225336	0.170428	0.293961	0.188863	0.24561	0.107749	0.325904
															3.2366	0.63898	0.226986	0.223459	0.192602	0.348003	0.158361										3.2366	0.174612	0.199923	0.354996	0.170847	0.199043	0.149478	0.362805
															3.2756	0.629098	0.224744	0.22409	0.208795	0.276142	0.198792										3.2756	0.143557	0.170487	0.408153	0.162208	0.184633	0.169129	0.358748
															3.3146	0.636322	0.192078	0.205247	0.259168	0.2617	0.190157										3.3146	0.19211	0.174973	0.461494	0.192847	0.214626	0.171329	0.308073
															3.3536	0.685741	0.141709	0.230557	0.288119	0.299534	0.177773										3.3536	0.170663	0.155781	0.384224	0.133333	0.254201	0.210231	0.245338
															3.3926	0.710094	0.153783	0.270424	0.269462	0.27608	0.180063										3.3926	0.110464	0.156863	0.442451	0.217953	0.256915	0.181486	0.226948
															3.4316	0.788827	0.132689	0.228557	0.291563	0.201178	0.138133										3.4316	0.181672	0.186852	0.471349	0.255529	0.317028	0.207847	0.244157
															3.4706	0.797686	0.133638	0.212784	0.344345	0.302009	0.125306										3.4706	0.199511	0.13278	0.452031	0.197275	0.143586	0.241941	0.233223
															3.5096	0.702396	0.137561	0.206686	0.311119	0.346046	0.130451										3.5096	0.182539	0.101505	0.456102	0.180137	0.197206	0.240635	0.221196
															3.5486	0.731514	0.127841	0.184247	0.33791	0.296637	0.176486										3.5486	0.209571	0.124564	0.380776	0.19282	0.191413	0.266984	0.24339
															3.5876	0.747941	0.119823	0.158655	0.249941	0.283121	0.144216										3.5876	0.187206	0.114933	0.368424	0.153443	0.18139	0.273408	0.196125
															3.6266	0.713965	0.139923	0.152275	0.252198	0.300335	0.123733										3.6266	0.177457	0.175766	0.328424	0.21229	0.208854	0.269302	0.207566
															3.6656	0.815965	0.13296	0.127529	0.226985	0.326893	0.131325										3.6656	0.177664	0.146431	0.305361	0.222271	0.172931	0.332514	0.239566
															3.7046	0.751137	0.117159	0.11689	0.163746	0.232499	0.153859										3.7046	0.182991	0.0911829	0.263455	0.292106	0.138995	0.370412	0.194812
															3.7436	0.743161	0.112372	0.10078	0.273452	0.226412	0.160298										3.7436	0.136586	0.0999518	0.294322	0.278224	0.210445	0.270365	0.183375
															3.7826	0.609043	0.122393	0.0753412	0.209298	0.289054	0.123816										3.7826	0.175145	0.171832	0.301651	0.193224	0.199127	0.353047	0.13517
															3.8215	0.56342	0.139112	0.10149	0.225024	0.200617	0.156145										3.8215	0.174782	0.165624	0.332165	0.188624	0.187461	0.37962	0.23767
															3.8605	0.614533	0.147161	0.0876863	0.248299	0.206128	0.188153										3.8605	0.16024	0.195182	0.319533	0.21798	0.221639	0.309192	0.220448
															3.8995	0.659945	0.166557	0.111392	0.208751	0.227798	0.158596										3.8995	0.157173	0.163781	0.341102	0.228537	0.288106	0.397216	0.22167
															3.9385	0.622173	0.165196	0.0910549	0.206546	0.271365	0.188404										3.9385	0.204712	0.129227	0.404816	0.242027	0.210489	0.410851	0.199568
															3.9775	0.726329	0.182606	0.078949	0.196141	0.258198	0.145561										3.9775	0.208112	0.174726	0.365945	0.285082	0.153648	0.400114	0.173674
															4.0165	0.757118	0.228068	0.0802196	0.207053	0.230163	0.137278										4.0165	0.193207	0.209774	0.357949	0.254251	0.174482	0.386886	0.147715
															4.0555	0.760035	0.228476	0.109125	0.205208	0.32156	0.136059										4.0555	0.160433	0.104717	0.367588	0.206573	0.172103	0.375325	0.159056
															4.0945	0.766353	0.250642	0.0885804	0.22339	0.344774	0.118506										4.0945	0.249776	0.174726	0.406235	0.218333	0.111641	0.338698	0.173762
															4.1335	0.708851	0.291942	0.102522	0.209182	0.323344	0.137502										4.1335	0.184754	0.104328	0.374349	0.225992	0.12462	0.309188	0.161884
															4.1725	0.740161	0.24187	0.0836667	0.18641	0.321814	0.125267										4.1725	0.188013	0.0820101	0.351816	0.247071	0.116342	0.314204	0.236159
															4.2115	0.704192	0.27419	0.0731216	0.182308	0.325944	0.113298										4.2115	0.239367	0.15364	0.287808	0.391953	0.112302	0.339976	0.179061
															4.2505	0.688482	0.227824	0.0812	0.16415	0.292435	0.103902										4.2505	0.231633	0.145914	0.245859	0.328545	0.152842	0.381647	0.164872
															4.2895	0.661275	0.282816	0.0745373	0.168208	0.316648	0.111376										4.2895	0.242657	0.210418	0.268463	0.298231	0.117624	0.371769	0.21225
															4.3285	0.59049	0.19733	0.104737	0.160151	0.250183	0.119651										4.3285	0.232411	0.178879	0.235082	0.291725	0.0989797	0.294588	0.226502
															4.3675	0.657086	0.185097	0.119941	0.156692	0.191974	0.127478										4.3675	0.206275	0.245144	0.275796	0.313686	0.142793	0.247227	0.239807
															4.4065	0.590655	0.11153	0.126227	0.146442	0.266467	0.120761										4.4065	0.127007	0.20541	0.280506	0.3124	0.139885	0.292506	0.242715
															4.4455	0.610255	0.12925	0.124416	0.133305	0.2617	0.0969137										4.4455	0.21072	0.27389	0.211059	0.316106	0.117928	0.29931	0.148635
															4.4845	0.601816	0.125638	0.117455	0.138158	0.253795	0.17651										4.4845	0.166811	0.240312	0.170012	0.237518	0.145798	0.243506	0.211515
															4.5235	0.572275	0.118657	0.103231	0.174491	0.373467	0.0916431										4.5235	0.173345	0.234563	0.222867	0.22411	0.10676	0.230502	0.23221
															4.5625	0.581706	0.109473	0.143749	0.19507	0.315171	0.0876431										4.5625	0.16264	0.277608	0.188933	0.205208	0.145212	0.274561	0.189501
															4.6015	0.545251	0.0953607	0.137067	0.196472	0.260947	0.107914										4.6015	0.126192	0.262415	0.169608	0.1888	0.121549	0.309043	0.162984
															4.6404	0.495392	0.107412	0.147655	0.160503	0.271513	0.130945										4.6404	0.147794	0.228747	0.1718	0.233298	0.192593	0.383639	0.216447
															4.6794	0.547431	0.149018	0.14829	0.166658	0.240192	0.136063										4.6794	0.150987	0.187848	0.253078	0.214976	0.157472	0.348267	0.176297
															4.7184	0.571659	0.125616	0.153235	0.189174	0.271115	0.206855										4.7184	0.118465	0.178283	0.267243	0.225475	0.139537	0.32298	0.16664
															4.7574	0.476667	0.139475	0.148086	0.20973	0.268132	0.285024										4.7574	0.210683	0.153436	0.217953	0.214106	0.185967	0.309427	0.203818
															4.7964	0.451341	0.137007	0.10722	0.188959	0.250126	0.287686										4.7964	0.236508	0.150871	0.22218	0.193624	0.134643	0.353941	0.186404
															4.8354	0.457016	0.139927	0.11089	0.180734	0.263388	0.251984										4.8354	0.18948	0.141514	0.20582	0.247482	0.169632	0.401584	0.177245
															4.8744	0.470004	0.123227	0.139718	0.199799	0.224546	0.294059										4.8744	0.180539	0.139918	0.234373	0.216322	0.130479	0.339067	0.266793
															4.9134	0.434804	0.144475	0.166486	0.219052	0.266578	0.192518										4.9134	0.167945	0.117878	0.181008	0.163047	0.133004	0.259337	0.2468
															4.9524	0.489227	0.145432	0.161408	0.216085	0.252682	0.191757										4.9524	0.207912	0.108827	0.328145	0.153714	0.165552	0.243459	0.321871
															4.9914	0.484604	0.136829	0.169914	0.171048	0.29598	0.193788										4.9914	0.201556	0.117823	0.296286	0.145855	0.228305	0.285078	0.241574
															5.0304	0.560545	0.165147	0.15342	0.224752	0.303803	0.235976										5.0304	0.172434	0.0863788	0.32489	0.167467	0.184223	0.298447	0.220922
															5.0694	0.620847	0.196519	0.188169	0.17269	0.272425	0.354267										5.0694	0.194748	0.0847906	0.419561	0.160392	0.136427	0.232882	0.201608
															5.1084	0.621863	0.195522	0.177043	0.143483	0.248922	0.290357										5.1084	0.258414	0.0840101	0.433153	0.161631	0.136414	0.2154	0.152018
															5.1474	0.661961	0.163942	0.113714	0.149558	0.257541	0.225004										5.1474	0.253332	0.0826101	0.57049	0.202624	0.200942	0.256761	0.15814
															5.1864	0.736157	0.17106	0.0921333	0.121985	0.190256	0.176396										5.1864	0.293477	0.0817866	0.553141	0.23178	0.17735	0.252098	0.160658
															5.2254	0.82982	0.192224	0.091898	0.140443	0.226278	0.150055										5.2254	0.250954	0.102022	0.518286	0.210388	0.222309	0.224137	0.131969
															5.2644	0.733118	0.166122	0.104004	0.184361	0.230801	0.1398										5.2644	0.270304	0.0890887	0.38702	0.198008	0.228913	0.237404	0.16
															5.3034	0.801506	0.187583	0.153047	0.154403	0.16814	0.123188										5.3034	0.191303	0.070351	0.37542	0.214098	0.160468	0.22398	0.145478
															5.3424	0.882055	0.199453	0.147678	0.154188	0.199816	0.141612										5.3424	0.200659	0.0700725	0.405635	0.208067	0.179738	0.248224	0.15252
															5.3814	0.950894	0.214833	0.115675	0.131396	0.216469	0.17802										5.3814	0.190317	0.0746962	0.313906	0.230929	0.180531	0.244863	0.145811
															5.4204	0.959306	0.194533	0.106271	0.127665	0.175968	0.186051										5.4204	0.128614	0.0696725	0.302725	0.294118	0.19558	0.264075	0.137797
															5.4594	0.957584	0.234628	0.102831	0.132027	0.130339	0.251769										5.4594	0.159381	0.0667077	0.309671	0.217125	0.252483	0.241396	0.123003
															5.4983	0.987992	0.280223	0.096902	0.119141	0.159636	0.288259										5.4983	0.1332	0.0828062	0.347149	0.254796	0.25061	0.237208	0.130651
															5.5373	0.955718	0.263717	0.100329	0.127821	0.184769	0.31078										5.5373	0.140038	0.0873789	0.233216	0.215294	0.224741	0.227965	0.0950036
															5.5763	0.990541	0.246041	0.0983608	0.099025	0.187412	0.269118										5.5763	0.167863	0.0937947	0.259827	0.197184	0.263545	0.189039	0.149969
															5.6153	1	0.208078	0.0742431	0.125891	0.170437	0.212627										5.6153	0.171619	0.105266	0.26602	0.248467	0.262263	0.210427	0.172858
															5.6543	0.939325	0.171791	0.0683333	0.149095	0.19854	0.163549										5.6543	0.174716	0.125831	0.312557	0.250318	0.204171	0.155678	0.150544
															5.6933	0.948651	0.200153	0.063	0.165004	0.218661	0.171353										5.6933	0.162551	0.133921	0.347914	0.205839	0.221044	0.254067	0.199025
															5.7323	1	0.206678	0.0640667	0.17553	0.227578	0.154843										5.7323	0.127355	0.121297	0.379549	0.231643	0.131616	0.248835	0.187906
															5.7713	0.990941	0.190225	0.0733961	0.201952	0.208617	0.160357										5.7713	0.120776	0.133251	0.405604	0.249725	0.196809	0.217788	0.130302
															5.8103	0.837545	0.180004	0.085949	0.191247	0.124425	0.174075										5.8103	0.162085	0.11574	0.334847	0.247106	0.255236	0.201463	0.121444
															5.8493	0.826439	0.179406	0.0965216	0.167517	0.134771	0.155361										5.8493	0.138586	0.103842	0.272322	0.256027	0.180253	0.256173	0.142779
															5.8883	0.859075	0.169203	0.0890627	0.200938	0.192357	0.123145										5.8883	0.147261	0.118395	0.179859	0.269365	0.15945	0.238871	0.200877
															5.9273	0.812518	0.213065	0.0837569	0.216772	0.143227	0.0984275										5.9273	0.231737	0.135714	0.195698	0.285165	0.180231	0.204373	0.162056
															5.9663	0.787322	0.189472	0.0631412	0.188991	0.202938	0.0936314										5.9663	0.177464	0.132831	0.213286	0.222027	0.212533	0.235957	0.235918
															6.0053	0.850969	0.163516	0.0761843	0.141969	0.154667	0.0930314										6.0053	0.15421	0.117831	0.168749	0.257286	0.361895	0.216322	0.215584
															6.0443	0.912537	0.149226	0.088251	0.121374	0.16354	0.108824										6.0443	0.178109	0.136247	0.210545	0.325957	0.401945	0.251353	0.214933
															6.0833	0.842255	0.155223	0.0634706	0.103471	0.121494	0.0880235										6.0833	0.165263	0.146949	0.231145	0.227929	0.349392	0.336404	0.226996
															6.1223	0.80569	0.194077	0.0548353	0.0995682	0.152038	0.107635										6.1223	0.243079	0.130392	0.23722	0.218235	0.297318	0.280063	0.230523
															6.1613	0.791431	0.180718	0.0530706	0.0973993	0.172629	0.101922										6.1613	0.217313	0.113791	0.278259	0.243882	0.348101	0.268259	0.213632
															6.2003	0.7366	0.173706	0.0689059	0.095438	0.200722	0.137024										6.2003	0.179413	0.102556	0.238412	0.266	0.171266	0.270835	0.247568
															6.2393	0.718867	0.192654	0.087902	0.114367	0.115475	0.15322										6.2393	0.210268	0.0945673	0.191945	0.257275	0.184976	0.27429	0.258655
															6.2783	0.635643	0.188829	0.0886157	0.126818	0.172668	0.173682										6.2783	0.207097	0.104991	0.161298	0.324976	0.202885	0.297608	0.217821
															6.3172	0.559925	0.187725	0.106012	0.125144	0.1883	0.219447										6.3172	0.178242	0.109395	0.228682	0.242396	0.138255	0.204063	0.307398
															6.3562	0.480698	0.207861	0.112769	0.114264	0.147405	0.196863										6.3562	0.149994	0.114164	0.211761	0.18582	0.0946843	0.167655	0.353357
															6.3952	0.420992	0.231069	0.144588	0.102189	0.152657	0.193412										6.3952	0.154588	0.103069	0.223494	0.196314	0.163006	0.182427	0.389647
															6.4342	0.371902	0.248253	0.180212	0.10701	0.151026	0.214569										6.4342	0.200482	0.104313	0.228835	0.225816	0.174901	0.240584	0.311037
															6.4732	0.287639	0.267834	0.211584	0.122588	0.216181	0.141761										6.4732	0.17945	0.119392	0.237592	0.199827	0.170751	0.23938	0.205457
															6.5122	0.327286	0.242127	0.219345	0.111743	0.18712	0.157149										6.5122	0.160892	0.106254	0.196463	0.21551	0.184311	0.239643	0.213929
															6.5512	0.327278	0.218419	0.211471	0.0894744	0.157449	0.121404										6.5512	0.158225	0.0815081	0.174027	0.203384	0.137749	0.186847	0.19398
															6.5902	0.349592	0.293568	0.195408	0.086906	0.184381	0.144686										6.5902	0.193088	0.10614	0.173408	0.242843	0.0970236	0.235663	0.236677
															6.6292	0.377455	0.438885	0.185933	0.112047	0.128977	0.158812										6.6292	0.193592	0.106677	0.158173	0.308055	0.122748	0.230086	0.226092
															6.6682	0.360525	0.398791	0.213329	0.141294	0.111614	0.162463										6.6682	0.150454	0.0980419	0.192471	0.24771	0.123047	0.195725	0.193181
															6.7072	0.460169	0.398547	0.194169	0.125588	0.201389	0.206392										6.7072	0.158292	0.0911633	0.211094	0.371859	0.103606	0.177122	0.195683
															6.7462	0.475027	0.280919	0.163902	0.132322	0.166082	0.241082										6.7462	0.195525	0.0884495	0.19738	0.441365	0.0751941	0.201686	0.164286
															6.7852	0.436875	0.252131	0.124153	0.136676	0.179647	0.224824										6.7852	0.187258	0.108846	0.157314	0.414714	0.0892566	0.174608	0.162555
															6.8242	0.484275	0.277466	0.102239	0.135989	0.158883	0.288667										6.8242	0.192762	0.101387	0.187373	0.448424	0.0923757	0.169882	0.118439
															6.8632	0.468004	0.340369	0.125278	0.12663	0.17402	0.298941										6.8632	0.205371	0.0951281	0.210596	0.469761	0.112641	0.198125	0.15211
															6.9022	0.394969	0.294224	0.132059	0.130693	0.159314	0.299208										6.9022	0.210794	0.121282	0.239953	0.606412	0.0892698	0.225345	0.169725
															6.9412	0.387035	0.250495	0.142282	0.122792	0.208948	0.283035										6.9412	0.248302	0.132329	0.185416	0.536541	0.125074	0.270482	0.22267
															6.9802	0.361498	0.218503	0.147235	0.130633	0.196449	0.282655										6.9802	0.150802	0.124047	0.153114	0.456149	0.118611	0.262604	0.253167
															7.0192	0.418914	0.235341	0.0975216	0.115027	0.178874	0.220545										7.0192	0.14469	0.122635	0.149231	0.38789	0.0988916	0.201643	0.161944
															7.0582	0.357416	0.222922	0.0833686	0.134563	0.173574	0.242831										7.0582	0.148142	0.106517	0.148522	0.413392	0.0904241	0.167875	0.111731
															7.0972	0.32909	0.205534	0.109902	0.12111	0.248639	0.213373										7.0972	0.14246	0.121996	0.166392	0.429212	0.0897765	0.171675	0.112365
															7.1362	0.240859	0.163419	0.120459	0.115753	0.265906	0.197271										7.1362	0.196348	0.103983	0.171396	0.354431	0.159587	0.256655	0.147864
															7.1751	0.272741	0.160848	0.100565	0.0974751	0.235391	0.215357										7.1751	0.153224	0.0744177	0.133063	0.37622	0.179029	0.300176	0.171276
															7.2141	0.259996	0.116583	0.0936667	0.122943	0.230417	0.181749										7.2141	0.160084	0.0778296	0.161694	0.304576	0.25954	0.249953	0.143469
															7.2531	0.211655	0.120922	0.0856471	0.145879	0.249071	0.127871										7.2531	0.173456	0.0690411	0.176498	0.361486	0.157032	0.300753	0.10442
															7.2921	0.265631	0.116365	0.0945529	0.111691	0.238763	0.12242										7.2921	0.131822	0.0573349	0.129424	0.241733	0.167464	0.214341	0.129076
															7.3311	0.274894	0.105098	0.107118	0.0985137	0.158729	0.141784										7.3311	0.144927	0.0518995	0.167008	0.22751	0.197647	0.192396	0.123718
															7.3701	0.260933	0.154589	0.0959804	0.120954	0.161329	0.137631										7.3701	0.131748	0.0434875	0.202745	0.237122	0.331095	0.134349	0.1648
															7.4091	0.347694	0.144887	0.0832627	0.126319	0.211936	0.202612										7.4091	0.144127	0.0458287	0.226067	0.232475	0.253179	0.137027	0.168745
															7.4481	0.250588	0.0966815	0.0956471	0.184193	0.175762	0.16351										7.4481	0.171293	0.0640959	0.225086	0.149204	0.238816	0.209749	0.14696
															7.4871	0.291267	0.135167	0.10849	0.163502	0.118617	0.161537										7.4871	0.145038	0.0751707	0.165667	0.111545	0.192708	0.252965	0.104271
															7.5261	0.284529	0.148641	0.0874706	0.165911	0.125427	0.224439										7.5261	0.154506	0.042762	0.19731	0.185384	0.224481	0.310102	0.128068
															7.5651	0.289663	0.195517	0.0820078	0.167249	0.114746	0.246365										7.5651	0.189199	0.0525426	0.211671	0.14471	0.233486	0.216514	0.162932
															7.6041	0.318016	0.198146	0.0868196	0.120683	0.122291	0.180435										7.6041	0.237797	0.0598958	0.197157	0.187686	0.229406	0.206129	0.102246
															7.6431	0.264565	0.171849	0.0808	0.113157	0.160303	0.157922										7.6431	0.184169	0.0641155	0.170992	0.131027	0.282617	0.162875	0.188469
															7.6821	0.250725	0.182375	0.0777216	0.126063	0.133039	0.182271										7.6821	0.218906	0.0413854	0.184282	0.121616	0.320504	0.165855	0.185858
															7.7211	0.319322	0.141443	0.0702235	0.171415	0.125356	0.150392										7.7211	0.159536	0.0737079	0.209996	0.131506	0.208026	0.221475	0.156011
															7.7601	0.300145	0.124986	0.113361	0.176332	0.0999679	0.156325										7.7601	0.131555	0.0551858	0.198518	0.107286	0.190399	0.21838	0.161048
															7.7991	0.224459	0.139369	0.131114	0.161757	0.0985193	0.19022										7.7991	0.117672	0.0470993	0.233949	0.134541	0.249311	0.20691	0.151222
															7.8381	0.273894	0.15513	0.100569	0.135793	0.116717	0.149949										7.8381	0.208705	0.0386246	0.253894	0.117894	0.282269	0.2284	0.129076
															7.8771	0.285141	0.115904	0.10089	0.121445	0.131725	0.154353										7.8771	0.153358	0.0466876	0.296431	0.117522	0.230309	0.181867	0.139183
															7.9161	0.329859	0.122349	0.108714	0.140203	0.124962	0.196404										7.9161	0.176686	0.0447816	0.192612	0.115875	0.146705	0.141098	0.0745567
															7.9551	0.311831	0.12421	0.133933	0.129015	0.114755	0.150318										7.9551	0.145275	0.0476562	0.170741	0.115416	0.181328	0.149537	0.062393
															7.994	0.319769	0.196244	0.14571	0.110601	0.126775	0.160784										7.994	0.153054	0.0432914	0.267227	0.114404	0.256897	0.125733	0.116025
															8.033	0.292494	0.150809	0.163627	0.120211	0.100639	0.170467										8.033	0.204726	0.067343	0.271671	0.117694	0.318716	0.104608	0.128426
															8.072	0.3034	0.169615	0.163702	0.137287	0.112252	0.155051										8.072	0.183487	0.07941	0.316749	0.125016	0.235257	0.151784	0.165519
															8.111	0.423475	0.203726	0.141753	0.129594	0.112271	0.163318										8.111	0.200385	0.0556329	0.279098	0.168502	0.163288	0.165145	0.146623
															8.15	0.320675	0.14018	0.145533	0.121725	0.139496	0.188271										8.15	0.257599	0.0469582	0.212569	0.178282	0.240213	0.179749	0.125995
															8.189	0.325639	0.166136	0.156306	0.115682	0.166514	0.165706										8.189	0.255865	0.0778963	0.275184	0.155035	0.18458	0.182596	0.160683
															8.228	0.318055	0.160152	0.162839	0.129566	0.143803	0.168118										8.228	0.358544	0.0875044	0.279169	0.166773	0.166499	0.168263	0.215399
															8.267	0.329941	0.159766	0.157424	0.122608	0.141563	0.171133										8.267	0.449235	0.0808414	0.212945	0.186012	0.227274	0.130365	0.196254
															8.306	0.345043	0.142188	0.169988	0.107349	0.206277	0.209702										8.306	0.534104	0.100599	0.169635	0.205251	0.132206	0.0791451	0.18493
															8.345	0.269847	0.14514	0.177082	0.131104	0.134809	0.180373										8.345	0.509701	0.124262	0.174878	0.203086	0.154256	0.107345	0.128831
															8.384	0.281059	0.153641	0.198745	0.118757	0.141601	0.188627										8.384	0.614728	0.105324	0.146737	0.231075	0.202422	0.115741	0.127052
															8.423	0.226812	0.154563	0.202251	0.11672	0.207082	0.158102										8.423	0.495603	0.0979674	0.134278	0.218541	0.239535	0.132875	0.152829
															8.462	0.201086	0.16934	0.18042	0.12087	0.156437	0.158498										8.462	0.445301	0.122474	0.147933	0.221655	0.227988	0.1338	0.146197
															8.501	0.217553	0.220041	0.172659	0.127597	0.196856	0.114537										8.501	0.296596	0.133545	0.17629	0.242937	0.214542	0.103612	0.119564
															8.54	0.209141	0.225772	0.207827	0.146918	0.19747	0.15031										8.54	0.196066	0.116791	0.140702	0.270478	0.184734	0.144788	0.123376
															8.579	0.197161	0.234304	0.265345	0.156005	0.202794	0.160188										8.579	0.176634	0.107179	0.204624	0.181878	0.19825	0.12629	0.145888
															8.618	0.194878	0.259462	0.268953	0.142444	0.168485	0.167541										8.618	0.196266	0.0886338	0.183686	0.212098	0.216784	0.155329	0.14498
															8.657	0.169635	0.238196	0.266604	0.157763	0.202679	0.255106										8.657	0.180783	0.0891279	0.230231	0.212008	0.203312	0.191702	0.180491
															8.696	0.185086	0.268823	0.301443	0.148715	0.145736	0.305024										8.696	0.170989	0.0778257	0.201094	0.219957	0.161133	0.20429	0.168841
															8.735	0.186333	0.248687	0.283941	0.172282	0.149606	0.209322										8.735	0.183006	0.0824415	0.166608	0.158961	0.222547	0.20058	0.106215
															8.774	0.242529	0.349313	0.24342	0.227497	0.190918	0.193259										8.774	0.17259	0.112117	0.209376	0.2154	0.170187	0.188737	0.0853747
															8.813	0.263251	0.338419	0.299255	0.173125	0.156034	0.205757										8.813	0.183198	0.105964	0.18682	0.234165	0.176689	0.153847	0.111839
															8.8519	0.246471	0.379453	0.304325	0.233025	0.139174	0.18209										8.8519	0.193362	0.074402	0.194792	0.189729	0.237314	0.172424	0.12481
															8.8909	0.262659	0.372135	0.310765	0.272262	0.154365	0.180545										8.8909	0.149631	0.0823552	0.241545	0.187137	0.216013	0.155714	0.118969
															8.9299	0.307451	0.345249	0.347282	0.326905	0.136968	0.174557										8.9299	0.215128	0.0605428	0.30269	0.158714	0.176782	0.142365	0.0722389
															8.9689	0.278847	0.384076	0.376227	0.396312	0.166356	0.186075										8.9689	0.181079	0.0774021	0.303455	0.161867	0.131801	0.18231	0.114607
															9.0079	0.240945	0.402926	0.417184	0.430024	0.140445	0.136722										9.0079	0.11425	0.0696568	0.382898	0.197165	0.130775	0.220808	0.0843584
															9.0469	0.26498	0.388118	0.408741	0.434111	0.140862	0.187392										9.0469	0.114087	0.0743903	0.26111	0.194518	0.239482	0.179631	0.125642
															9.0859	0.276698	0.393587	0.38558	0.540066	0.113753	0.290522										9.0859	0.122806	0.0761315	0.310431	0.183388	0.271796	0.151471	0.138625
															9.1249	0.276373	0.471622	0.434643	0.623628	0.146287	0.300106										9.1249	0.116243	0.110148	0.30858	0.168455	0.273149	0.102969	0.14966
															9.1639	0.288059	0.452178	0.459204	0.760416	0.173848	0.268255										9.1639	0.138171	0.0796453	0.246286	0.213329	0.23746	0.120196	0.1554
															9.2029	0.289251	0.429081	0.4312	0.874217	0.179776	0.233965										9.2029	0.103026	0.0830886	0.247059	0.180153	0.188139	0.169553	0.169432
															9.2419	0.335659	0.343742	0.487631	0.997743	0.0998288	0.219647										9.2419	0.116391	0.11047	0.232761	0.183447	0.181179	0.153831	0.145807
															9.2809	0.351114	0.437175	0.502184	0.959844	0.158624	0.183859										9.2809	0.137823	0.0909633	0.264812	0.183584	0.16075	0.153851	0.145711
															9.3199	0.327682	0.379958	0.461463	1	0.166432	0.183086										9.3199	0.152595	0.0962222	0.278275	0.251102	0.138735	0.15211	0.141758
															9.3589	0.348827	0.404752	0.441075	0.824207	0.16825	0.187569										9.3589	0.144053	0.118191	0.29482	0.219467	0.177733	0.247929	0.155328
															9.3979	0.373827	0.549604	0.450498	0.927925	0.216258	0.118475										9.3979	0.135971	0.128713	0.339125	0.260624	0.213978	0.360784	0.191156
															9.4369	0.350404	0.394824	0.451976	0.81748	0.173704	0.149118										9.4369	0.123369	0.100752	0.275804	0.221055	0.218106	0.18949	0.180676
															9.4759	0.399918	0.333357	0.428271	0.83345	0.155583	0.144737										9.4759	0.163226	0.0949359	0.300969	0.260263	0.271955	0.206376	0.176703
															9.5149	0.468675	0.271637	0.475925	0.865002	0.148024	0.20498										9.5149	0.128348	0.0894652	0.253878	0.255102	0.242715	0.135929	0.214584
															9.5539	0.507737	0.257228	0.494643	0.902257	0.192626	0.170039										9.5539	0.188606	0.0904299	0.234082	0.262263	0.217864	0.126357	0.144237
															9.5929	0.541643	0.292487	0.526165	0.840564	0.249215	0.127529										9.5929	0.145579	0.0886573	0.209122	0.329004	0.122254	0.117878	0.117929
															9.6319	0.553788	0.24238	0.571431	0.783903	0.252606	0.169553										9.6319	0.156788	0.0872612	0.187275	0.349173	0.161807	0.129808	0.163012
															9.6708	0.581961	0.252348	0.614627	0.779478	0.25273	0.124192										9.6708	0.144312	0.080512	0.199831	0.286671	0.206955	0.161035	0.186689
															9.7098	0.564267	0.297717	0.72969	0.796657	0.22657	0.132773										9.7098	0.20463	0.0941791	0.176388	0.340812	0.181346	0.174133	0.21566
															9.7488	0.620161	0.294096	0.750039	0.76197	0.224139	0.167663										9.7488	0.201378	0.0802767	0.140776	0.357055	0.173702	0.183314	0.161538
															9.7878	0.51342	0.250225	0.798392	0.760197	0.24273	0.142714										9.7878	0.162374	0.0895515	0.148557	0.302027	0.184148	0.206867	0.124171
															9.8268	0.509494	0.283095	0.848255	0.722661	0.272051	0.142396										9.8268	0.170678	0.104501	0.167463	0.318973	0.194215	0.198282	0.21098
															9.8658	0.526075	0.275476	0.886863	0.727802	0.221304	0.126302										9.8658	0.158773	0.101948	0.174569	0.264365	0.2276	0.188067	0.242117
															9.9048	0.557961	0.283591	0.875686	0.758523	0.19099	0.0715333										9.9048	0.180079	0.102266	0.172678	0.157855	0.258928	0.170345	0.22312
															9.9438	0.414082	0.290475	0.983157	0.83305	0.221338	0.132773										9.9438	0.171619	0.0886926	0.169392	0.157169	0.302124	0.210282	0.239501
															9.9828	0.422012	0.289925	0.95598	0.901354	0.184093	0.130384										9.9828	0.12008	0.0751707	0.208431	0.190871	0.24724	0.235416	0.212342
															10.0218	0.381137	0.317512	0.976957	0.953861	0.143395	0.124859										10.0218	0.134163	0.0686215	0.172737	0.210247	0.190043	0.222055	0.184323
															10.0608	0.31911	0.352371	0.988475	0.948748	0.168102	0.186667										10.0608	0.128422	0.0825905	0.174075	0.214251	0.153194	0.135769	0.226028
															10.0998	0.282788	0.385082	1	0.921135	0.189172	0.174643										10.0998	0.147705	0.121097	0.181478	0.173753	0.26666	0.133282	0.128883
															10.1388	0.246698	0.354189	1	0.909331	0.198425	0.130176										10.1388	0.164729	0.116301	0.150827	0.182255	0.165922	0.205212	0.17005
															10.1778	0.208035	0.338361	1	0.827426	0.260088	0.163949										10.1778	0.18914	0.111764	0.152714	0.199376	0.190999	0.137216	0.216472
															10.2168	0.204557	0.281801	0.994	0.748054	0.210924	0.177639										10.2168	0.14286	0.119435	0.171839	0.196678	0.231041	0.147565	0.187838
															10.2558	0.255902	0.292939	0.974153	0.682094	0.2108	0.214992										10.2558	0.157966	0.122027	0.177427	0.226902	0.248341	0.146122	0.166327
															10.2948	0.240757	0.314981	0.894714	0.61407	0.237387	0.270337										10.2948	0.202245	0.135506	0.163969	0.211553	0.248711	0.147898	0.186344
															10.3338	0.258655	0.336903	0.755741	0.583756	0.238034	0.355514										10.3338	0.211105	0.126494	0.15378	0.172102	0.198347	0.184855	0.167435
															10.3728	0.327784	0.351809	0.692961	0.580705	0.243972	0.326957										10.3728	0.217046	0.169569	0.235969	0.178098	0.234746	0.191608	0.155593
															10.4118	0.27882	0.29488	0.723106	0.518204	0.2895	0.370957										10.4118	0.187087	0.177597	0.238749	0.170651	0.208392	0.203384	0.157569
															10.4508	0.260871	0.27915	0.81318	0.47719	0.276799	0.244475										10.4508	0.192947	0.183064	0.225843	0.205906	0.297617	0.151325	0.159931
															10.4898	0.257957	0.301644	0.781655	0.499487	0.233439	0.266584										10.4898	0.22567	0.197351	0.243161	0.200925	0.236063	0.153227	0.20244
															10.5287	0.287773	0.312614	0.799667	0.506018	0.280099	0.253741										10.5287	0.157343	0.162244	0.224941	0.221608	0.278766	0.212761	0.210948
															10.5677	0.333596	0.339731	0.867776	0.459467	0.267571	0.196137										10.5677	0.167811	0.133643	0.208208	0.260565	0.266184	0.20489	0.184552
															10.6067	0.321933	0.339562	0.85471	0.478708	0.256577	0.137859										10.6067	0.152898	0.0818258	0.259294	0.335267	0.346823	0.219827	0.171918
															10.6457	0.34718	0.349779	0.899184	0.476151	0.206248	0.233867										10.6457	0.149254	0.0983007	0.294525	0.2606	0.392086	0.220314	0.184154
															10.6847	0.3284	0.389612	0.934541	0.460889	0.223131	0.248329										10.6847	0.140601	0.0853474	0.324898	0.191329	0.349405	0.195427	0.147306
															10.7237	0.321169	0.416245	0.938925	0.418756	0.344376	0.204294										10.7237	0.136726	0.0760178	0.297616	0.234137	0.26473	0.202463	0.171111
															10.7627	0.322706	0.375566	0.973357	0.383422	0.467526	0.187118										10.7627	0.137638	0.0757472	0.307945	0.270271	0.276418	0.283796	0.216512
															10.8017	0.270557	0.385157	1	0.373092	0.394264	0.186204										10.8017	0.139112	0.0555898	0.252639	0.214027	0.238389	0.252808	0.169311
															10.8407	0.276655	0.482681	1	0.410719	0.348324	0.166455										10.8407	0.164203	0.0633429	0.27438	0.228757	0.282793	0.161537	0.196535
															10.8797	0.215204	0.470873	0.994361	0.342883	0.363792	0.18889										10.8797	0.0890395	0.0531152	0.234827	0.192157	0.2319	0.163424	0.220585
															10.9187	0.201855	0.406946	0.982384	0.306602	0.38306	0.264624										10.9187	0.160136	0.0530642	0.228996	0.163384	0.26195	0.183714	0.211892
															10.9577	0.191271	0.380747	0.958984	0.239735	0.378163	0.207384										10.9577	0.196637	0.0570722	0.230929	0.196263	0.252275	0.129835	0.23444
															10.9967	0.157671	0.368439	0.890675	0.13934	0.507192	0.213506										10.9967	0.197429	0.0718961	0.183224	0.193529	0.249306	0.151992	0.232106
															11.0357	0.162655	0.316847	0.781098	0.124945	0.512972	0.239706										11.0357	0.197244	0.0646331	0.261412	0.188165	0.181892	0.148573	0.24809
															11.0747	0.17171	0.288914	0.756522	0.111843	0.515519	0.191749										11.0747	0.211372	0.0947163	0.251251	0.204812	0.212304	0.171349	0.193606
															11.1137	0.153239	0.262764	0.738176		0.564731	0.20031										11.1137	0.135096	0.0990106	0.21629	0.219784	0.192082	0.213839	0.180555
															11.1527	0.183471	0.227416	0.748341		0.445793	0.188196										11.1527	0.126703	0.0905633	0.174984	0.181192	0.13744	0.194863	0.247785
															11.1917	0.178376	0.184312	0.760718		0.420108	0.165804										11.1917	0.143364	0.0894377	0.144655	0.24382	0.193294	0.205031	0.203472
															11.2307	0.200584	0.194773	0.876325		0.451856	0.18										11.2307	0.140816	0.119219	0.157882	0.229243	0.206515	0.191976	0.229724
															11.2697	0.21982	0.204413	0.96098		0.591557	0.218502										11.2697	0.097596	0.107795	0.165051	0.216443	0.267237	0.255341	0.197234
															11.3087	0.271345	0.173263	1		0.496621	0.190302										11.3087	0.126599	0.0976066	0.158298	0.193427	0.370692	0.222443	0.180643
															11.3477	0.247796	0.13846	1		0.462494	0.184745										11.3477	0.155032	0.112772	0.182153	0.188004	0.353476	0.290357	0.196491
															11.3866	0.250529	0.174916	1		0.484524	0.205282										11.3866	0.11242	0.123619	0.223357	0.203149	0.361502	0.24578	0.206128
															11.4256	0.280706	0.196687	1		0.571345	0.195878										11.4256	0.169826	0.125384	0.166294	0.23562	0.361119	0.141529	0.143224
															11.4646	0.310063	0.224615	1		0.506914	0.18569										11.4646	0.171819	0.150443	0.18569	0.345765	0.327051	0.153129	0.179342
															11.5036	0.340094	0.233963	1		0.573172	0.226114										11.5036	0.192081	0.193672	0.211522	0.472294	0.288388	0.166784	0.124167
															11.5426	0.280447	0.23449	1		0.573916	0.23982										11.5426	0.118984	0.252501	0.239447	0.416737	0.330923	0.170357	0.15113
															11.5816	0.282969	0.255096	1		0.547861	0.237788										11.5816	0.152432	0.228783	0.238475	0.371125	0.308477	0.174631	0.119857
															11.6206	0.317682	0.236192	1		0.564946	0.2428										11.6206	0.0968552	0.228936	0.292114	0.305796	0.381116	0.1724	0.102773
															11.6596	0.285388	0.244986	0.995263		0.559891	0.257247										11.6596	0.137415	0.222049	0.296075	0.23238	0.299018	0.156557	0.124469
															11.6986	0.276773	0.214944	0.965204		0.644726	0.343918										11.6986	0.22224	0.254603	0.381678	0.244839	0.344479	0.186596	0.118945
															11.7376	0.237224	0.201372	0.928549		0.648184	0.375047										11.7376	0.154432	0.171515	0.332596	0.286639	0.519362	0.223941	0.107926
															11.7766	0.245929	0.251005	0.857659		0.600781	0.382525										11.7766	0.155736	0.158177	0.380698	0.232761	0.469492	0.273847	0.102833
															11.8156	0.244706	0.248111	0.882243		0.574698	0.353961										11.8156	0.177968	0.172401	0.401957	0.270271	0.551426	0.310078	0.109116
															11.8546	0.210404	0.207112	0.851267		0.616489	0.274561										11.8546	0.167137	0.125133	0.275063	0.278969	0.531293	0.400639	0.135006
															11.8936	0.172149	0.193735	0.740204		0.690297	0.298694										11.8936	0.195592	0.156667	0.296431	0.27742	0.554788	0.362337	0.0943528
															11.9326	0.205671	0.175665	0.620153		0.633819	0.272894										11.9326	0.205623	0.0727079	0.226529	0.277969	0.638894	0.295376	0.104584
															11.9716	0.249063	0.177602	0.526549		0.595975	0.303863										11.9716	0.211298	0.0888299	0.212796	0.312953	0.74116	0.233549	0.109782
															12.0106	0.188729	0.189135	0.460094		0.585432	0.298408										12.0106	0.20646	0.0707353	0.230961	0.259114	0.735261	0.287792	0.120958
															12.0496	0.182914	0.236693	0.400859		0.576616	0.327518										12.0496	0.249687	0.0822925	0.149984	0.202345	0.635497	0.33198	0.118299
															12.0886	0.207129	0.290204	0.355396		0.480836	0.271733										12.0886	0.305849	0.0807552	0.223851	0.231875	0.67702	0.225961	0.168946
															12.1276	0.211482	0.442573	0.375522		0.407853	0.282749										12.1276	0.184532	0.105936	0.2166	0.278275	0.694915	0.251027	0.17459
															12.1666	0.234753	0.415332	0.401031		0.30729	0.325804										12.1666	0.235382	0.110101	0.264341	0.297906	0.672204	0.254741	0.198463
															12.2055	0.27922	0.417154	0.364475		0.334831	0.384102										12.2055	0.364255	0.0792022	0.28831	0.291133	0.768651	0.278808	0.197579
															12.2445	0.266788	0.473555	0.388133		0.240955	0.368949										12.2445	0.695988	0.0776766	0.268933	0.324914	0.789709	0.302467	0.214688
															12.2835	0.291729	0.498907	0.343549		0.332654	0.332314										12.2835	0.616268	0.0606526	0.267886	0.361063	0.75936	0.224729	0.268846
															12.3225	0.40029	0.445419	0.365502		0.300311	0.356776										12.3225	0.435819	0.0754491	0.267498	0.35011	0.809402	0.195435	0.24378
															12.3615	0.383086	0.435716	0.427043		0.24462	0.353635										12.3615	0.401089	0.0851396	0.287576	0.350078	0.936437	0.152933	0.216046
															12.4005	0.400384	0.364605	0.351259			0.355961										12.4005	0.613172	0.0734569	0.28802	0.389639	0.964557	0.146314	0.247387
															12.4395	0.407435	0.329722	0.433424			0.44362										12.4395	0.880439	0.0996772	0.291059	0.314365	0.878609	0.143271	0.207738
															12.4785	0.38411	0.344943	0.460969			0.427369										12.4785	0.669741	0.0879044	0.2264	0.350996	0.781876	0.136714	0.250331
															12.5175	0.413667	0.262356	0.426918			0.49571										12.5175	0.572249	0.11765	0.227804	0.380255	0.880834	0.110027	0.280672
															12.5565	0.401647	0.26553	0.477671			0.522216										12.5565	0.465518	0.0866612	0.258392	0.429537	0.721948	0.143216	0.252023
															12.5955	0.314961	0.263243	0.46331			0.612655										12.5955	0.484032	0.0688097	0.284161	0.414498	0.691025	0.188251	0.247307
															12.6345	0.27089	0.263708	0.426863			0.580675										12.6345	0.464037	0.0637586	0.197804	0.406157	0.708484	0.178961	0.263515
															12.6735	0.248424	0.267604	0.379588			0.647639										12.6735	0.469956	0.0633468	0.162259	0.377902	0.556532	0.173902	0.267356
															12.7125	0.203933	0.249436	0.429902			0.551741										12.7125	0.418891	0.0537113	0.15869	0.327655	0.607575	0.16882	0.188838
															12.7515	0.212816	0.325246	0.362318			0.525463										12.7515	0.299352	0.0574957	0.21769	0.307373	0.557625	0.140333	0.209241
															12.7905	0.21491	0.347195	0.33258			0.651137										12.7905	0.285965	0.0535387	0.267373	0.322012	0.546289	0.154196	0.19202
															12.8295	0.199973	0.377698	0.333549			0.734875										12.8295	0.327422	0.0895083	0.2918	0.312784		0.152216	0.232713
															12.8685	0.219251	0.356963	0.270616			0.641894										12.8685	0.300433	0.0689941	0.264439	0.287898		0.159859	0.215037
															12.9075	0.192906	0.444966	0.216114			0.677525										12.9075	0.210979	0.114595	0.259024	0.270592		0.14702	0.192506
															12.9465	0.185204	0.487552	0.257039			0.794639										12.9465	0.163396	0.0836729	0.207678	0.325812		0.205682	0.156525
															12.9855	0.196953	0.455037	0.210094			0.587686										12.9855	0.156336	0.087575	0.179322	0.32091		0.264941	0.170179
															13.0245	0.178706	0.45181	0.22629			0.604184										13.0245	0.161203	0.106113	0.186408	0.388533		0.201471	0.197664
															13.0634	0.209145	0.450276	0.198984			0.650412										13.0634	0.114635	0.0984968	0.160349	0.375086		0.194631	0.196607
															13.1024	0.226424	0.414663	0.162145			0.582576										13.1024	0.110575	0.0977792	0.261937	0.409608		0.195145	0.205666
															13.1414	0.162392	0.433921	0.201341			0.609365										13.1414	0.119524	0.0845984	0.190302	0.490196		0.300106	0.185066
															13.1804	0.188722	0.368483	0.208153			0.702875										13.1804	0.120636	0.0647351	0.180922	0.446898		0.238082	0.232251
															13.2194	0.159478	0.386469	0.173588			0.796776										13.2194	0.112012	0.0669312	0.207584	0.442976		0.266694	0.25291
															13.2584	0.207675	0.437343	0.154318			0.836341										13.2584	0.118502	0.097936	0.275306	0.4984		0.167894	0.216315
															13.2974	0.163271	0.459939	0.168267			0.958741										13.2974	0.11562	0.0984027	0.257059	0.501824		0.232263	0.196836
															13.3364	0.169176	0.514868	0.190694			1										13.3364	0.142986	0.0871475	0.234357	0.410937		0.217035	0.250552
															13.3754	0.155749	0.572098	0.138459			1										13.3754	0.197866	0.10574	0.21858	0.45971		0.187051	0.29006
															13.4144	0.191957	0.588524	0.188769			1										13.4144	0.226877	0.123705	0.211898	0.447082		0.186329	0.226522
															13.4534	0.168824	0.580958	0.167769			1										13.4534	0.218432	0.131576	0.172243	0.454306		0.232498	0.265187
															13.4924	0.14029	0.578325	0.161047			1										13.4924	0.224069	0.111905	0.229627	0.457671		0.197333	0.278479
															13.5314	0.122894	0.609546	0.21251			1										13.5314	0.308797	0.118552	0.301196	0.428196		0.195467	0.231194
															13.5704	0.128953	0.542716	0.22738			1										13.5704	0.400556	0.155243	0.308569	0.267843		0.287031	0.2288
															13.6094	0.145482	0.561735	0.25698			1										13.6094	0.342749	0.160491	0.410267	0.311608		0.389549	0.248785
															13.6484	0.156843	0.604795	0.196871			0.935529										13.6484	0.367922	0.127251	0.422341	0.291906		0.364588	0.217387
															13.6874	0.168192	0.657255	0.20922			0.865212										13.6874	0.384087	0.11576	0.477976	0.330604		0.316749	0.244499
															13.7264	0.173518	0.719924	0.276447			0.804278										13.7264	0.42424	0.133753	0.529773	0.302251		0.318561	0.267384
															13.7654	0.186188	0.740968	0.295784			0.663098										13.7654	0.473334	0.143486	0.645353	0.254745		0.361561	0.372032
															13.8044	0.20689	0.814314	0.382675			0.539592										13.8044	0.500219	0.135259	0.544118	0.305027		0.363408	0.348151
															13.8434	0.18078	0.8364	0.470106			0.551788										13.8434	0.524414	0.126266	0.435247	0.307063		0.337282	0.294137
															13.8823	0.175976	0.879929	0.509278			0.566737										13.8823	0.475208	0.124376	0.385412	0.29862		0.380855	0.375596
															13.9213	0.170486	0.819397	0.521161			0.494098										13.9213	0.483802	0.112078	0.410624	0.291055		0.372035	0.313797
															13.9603	0.153027	0.901328	0.527055			0.557235										13.9603	0.439145	0.140663	0.3816	0.308808		0.341533	0.277905
															13.9993	0.155925	0.884131	0.564588			0.717133										13.9993	0.469208	0.137247	0.362576	0.327733		0.451427	0.271124
															14.0383	0.176098	0.901333	0.532745			0.696149										14.0383	0.486217	0.107799	0.363122	0.339208		0.44282	0.28769
															14.0773	0.173522	0.860737	0.426412			0.655592										14.0773	0.515309	0.119129	0.339498	0.262745		0.42662	0.354691
															14.1163	0.180459	0.902623	0.323298			0.717412										14.1163	0.624514	0.109768	0.33242	0.248804		0.337482	0.349324
															14.1553	0.162471	0.921885	0.354471			0.789118										14.1553	0.498529	0.110513	0.32249	0.224608		0.269541	0.27406
															14.1943	0.134067	0.951604	0.276424			0.667431										14.1943	0.451183	0.109987	0.338075	0.229345		0.428192	0.37654
															14.2333	0.126427	0.919957	0.258353			0.539435										14.2333	0.569989	0.104446	0.3258	0.299906		0.464682	0.374989
															14.2723	0.141082	0.842742	0.260859			0.444055										14.2723	0.620699	0.0929751	0.417784	0.268361		0.546843	0.36806
															14.3113	0.193831	1	0.214278			0.413882										14.3113	0.628766	0.0906692	0.378424	0.252243		0.373831	0.319232
															14.3503	0.196694	0.996095	0.183412			0.411447										14.3503	0.560662	0.097489	0.413827	0.22369		0.484204	0.362661
															14.3893	0.208455	0.904001	0.199792			0.369882										14.3893	0.445887	0.0867436	0.349447	0.21118		0.451102	0.400871
															14.4283	0.203471	0.843975	0.164988			0.394157										14.4283	0.394081	0.0797708	0.347294	0.293298		0.383361	0.379066
															14.4673	0.192933	0.959959	0.129412			0.457176										14.4673	0.329814	0.0890926	0.304235	0.234012		0.278941	0.347295
															14.5063	0.188675	0.989261				0.367196										14.5063	0.306834	0.0979399	0.292769	0.277169		0.267255	0.341595
															14.5453	0.176749	0.912099				0.383914										14.5453	0.337467	0.105297	0.264929	0.311522		0.308953	0.334224
															14.5843	0.276141	0.962614				0.368247										14.5843	0.319147	0.106862	0.291914	0.36378		0.311902	0.386004
															14.6233	0.307325	0.952783				0.448129										14.6233	0.328029	0.105775	0.321776	0.32318		0.271412	0.383658
															14.6623	0.280757	0.890873				0.535804										14.6623	0.305338	0.138623	0.32691	0.2534		0.29589	0.402072
															14.7013	0.318176	0.846204				0.478094										14.7013	0.267852	0.144361	0.274212	0.253886		0.314863	0.467843
															14.7402	0.310757	0.86232				0.373278										14.7402	0.328125	0.14909	0.255765	0.330016		0.25642	0.434707
															14.7792	0.27922	0.911177				0.438039										14.7792	0.327814	0.189068	0.232871	0.300427		0.229239	0.584178
															14.8182	0.234702	0.820377				0.43209										14.8182	0.270252	0.201006	0.294518	0.343808		0.229937	0.723035
															14.8572	0.27838	0.795015				0.364702										14.8572	0.342194	0.166001	0.406961	0.329412		0.13991	0.598671
															14.8962	0.30798	0.741438				0.427337										14.8962	0.372027	0.196982	0.495792	0.326788		0.189671	0.602459
															14.9352	0.282969	0.738637				0.393945										14.9352	0.320584	0.218069	0.514353	0.294373		0.206427	0.489861
															14.9742	0.256686	0.755745				0.458906										14.9742	0.333859	0.24616	0.559145	0.331545		0.208937	0.417469
															15.0132	0.268878	0.796881				0.391004										15.0132	0.304219	0.26529	0.51031	0.249016		0.246059	0.34145
															15.0522	0.241706	0.816716				0.332627										15.0522	0.294996	0.281898	0.469486	0.29518		0.286702	0.34041
															15.0912	0.280933	0.608248				0.377855										15.0912	0.331881	0.275031	0.341114	0.336612		0.265894	0.342772
															15.1302	0.303098	0.625587				0.384314										15.1302	0.393259	0.248223	0.291388	0.353282		0.261584	0.311869
															15.1692	0.296502	0.607033				0.343937										15.1692	0.371767	0.234701	0.205376	0.356365		0.329745	0.339486
															15.2082	0.241776	0.60503				0.368933										15.2082	0.313739	0.146686	0.148278	0.360306		0.281659	0.298215
															15.2472	0.29151	0.677551				0.326596										15.2472	0.279016	0.117407	0.137706	0.365561		0.328588	0.272104
															15.2862	0.254024	0.678801				0.351816										15.2862	0.332392	0.104638	0.162973	0.292227		0.258565	0.342077
															15.3252	0.248098	0.607188				0.33129										15.3252	0.25231	0.108579	0.179161	0.3406		0.223361	0.277796
															15.3642	0.26022	0.670029				0.346635										15.3642	0.309427	0.109568	0.192349	0.259961		0.243482	0.26797
															15.4032	0.213031	0.68533				0.433643										15.4032	0.264466	0.116576	0.229918	0.294706		0.260843	0.249436
															15.4422	0.243153	0.685901				0.410012										15.4422	0.218691	0.0879789	0.235529	0.317922		0.251475	0.295624
															15.4812	0.20791	0.613961				0.513835										15.4812	0.324273	0.119113	0.308463	0.347106		0.252624	0.318316
															15.5202	0.242059	0.590385				0.37309										15.5202	0.291544	0.131423	0.3814	0.335875		0.234976	0.278318
															15.5591	0.187027	0.53675				0.45209										15.5591	0.28555	0.109179	0.396663	0.366706		0.249345	0.31164
															15.5981	0.191404	0.578055				0.33369										15.5981	0.276364	0.138376	0.395569	0.326337		0.255969	0.453816
															15.6371	0.174549	0.566017				0.29231										15.6371	0.282602	0.175017	0.342808	0.4332		0.2472	0.365312
															15.6761	0.229447	0.563721				0.257827										15.6761	0.246131	0.148584	0.329627	0.482357		0.227412	0.49391
															15.7151	0.168325	0.585647				0.323322										15.7151	0.335837	0.158091	0.339298	0.519796		0.26442	0.554998
															15.7541	0.156765	0.530058				0.300545										15.7541	0.317806	0.212398	0.286455	0.545129		0.252541	0.641352
															15.7931	0.151349	0.511925				0.281753										15.7931	0.254688	0.182189	0.364129	0.464333		0.275278	0.821646
															15.8321	0.148424	0.544281				0.229098										15.8321	0.199541	0.162479	0.424929	0.460024		0.261451	0.92145
															15.8711	0.198886	0.467819				0.173725										15.8711	0.201689	0.16104	0.371498	0.547878		0.256373	0.764154
															15.9101	0.224027	0.448011				0.195447										15.9101	0.195644	0.133533	0.371396	0.406659		0.363145	0.864918
															15.9491	0.218816	0.488695				0.128161										15.9491	0.237426	0.146177	0.332459	0.326251		0.276835	0.820674
															15.9881	0.270737	0.535319				0.105882										15.9881	0.261222	0.130121	0.323702	0.367349		0.374471	0.97037
															16.0271	0.26391	0.491448														16.0271	0.219543	0.151153	0.376533	0.432145		0.294627	0.953579
															16.0661	0.300302	0.501842														16.0661	0.213394	0.103364	0.357263	0.45909		0.364929	0.927038
															16.1051	0.338247	0.476214														16.1051	0.195666	0.111109	0.354659	0.485925		0.352451	0.906511
															16.1441	0.308839	0.421059														16.1441	0.245753	0.115442	0.417514	0.465984		0.494082	0.903133
															16.1831	0.263314	0.394048														16.1831	0.229396	0.107089	0.410992	0.412286		0.475388	0.81315
															16.2221	0.404988	0.426909														16.2221	0.1671	0.106724	0.277439	0.432043		0.422004	0.772686
															16.2611	0.432212	0.46692														16.2611	0.210853	0.110909	0.259059	0.466667		0.38758	0.666865
															16.3001	0.403475	0.360664														16.3001	0.20723	0.116564	0.287122			0.45169	0.648852
															16.3391	0.359796	0.390529														16.3391	0.173908	0.117639	0.304365			0.578592	0.639697
															16.3781	0.421631	0.352247														16.3781	0.217046	0.115282	0.306447			0.499694	0.601728
															16.417	0.415388	0.35117														16.417	0.233574	0.108901	0.345812			0.349376	0.606372
															16.456	0.408333	0.411073														16.456	0.168715	0.0963046	0.371624			0.376973	0.570407
															16.495	0.369863	0.310358														16.495	0.186776	0.124627	0.423416			0.452094	0.599744
															16.534	0.256404	0.293595														16.534	0.201245	0.108505	0.433624			0.46758	0.608151
															16.573	0.22649	0.318757														16.573	0.208631	0.102779	0.38778			0.450651	0.638484
															16.612	0.227431	0.305908														16.612	0.204067	0.0917319	0.450027			0.42409	0.740703
															16.651	0.196925	0.327932														16.651	0.329518	0.111536	0.369549			0.391522	0.662273
															16.69	0.141306	0.394332														16.69	0.311301	0.130525	0.336157			0.497737	0.462465
															16.729	0.139224	0.427197														16.729	0.356158	0.108411	0.356463			0.438369	0.470242
															16.768	0.131988	0.419654														16.768	0.451961	0.114372	0.289659			0.41589	0.401429
															16.807	0.127208	0.406964														16.807	0.601934	0.116988	0.432549			0.44862	0.370518
															16.846	0.10662	0.410044														16.846	0.602208	0.119246	0.402255			0.421616	0.350308
															16.885	0.10662	0.413901														16.885	0.484506	0.10112	0.421467			0.532204	0.319043
															16.924		0.510768														16.924	0.596474	0.13018	0.393863			0.506894	0.283842
															16.963		0.506398														16.963	0.729555	0.138835	0.472396			0.539314	0.264247
															17.002		0.493247														17.002	0.876764	0.119666	0.49871			0.453208	0.288465
															17.041		0.463391														17.041	0.803704	0.130357	0.510494			0.493157	0.266062
															17.08		0.558894														17.08	0.860829	0.134706	0.585231			0.543459	0.412781
															17.119		0.628969														17.119	1	0.149612	0.691494			0.493271	0.510963
															17.158		0.68244														17.158	0.962774	0.159318	0.655663			0.517329	0.568692
															17.197		0.75356														17.197	0.888484	0.164299	0.722718			0.518604	0.506813
															17.236		0.787419														17.236	0.867222	0.159357	0.727008			0.567886	0.366826
															17.2749		0.706879														17.2749	0.83876	0.167636	0.76402			0.467486	0.258964
															17.3139		0.661089														17.3139	0.829751	0.184123	0.794149			0.550725	0.291081
															17.3529		0.585138														17.3529	0.701752	0.18948	0.75131			0.45382	0.190919
															17.3919		0.466241														17.3919	0.512412	0.181519	0.717298			0.36078	0.266625
															17.4309		0.373514														17.4309	0.46034	0.168001	0.74349			0.43138	0.342443
															17.4699		0.283152														17.4699	0.480942	0.169754	0.717208			0.447671	0.321329
															17.5089		0.214261														17.5089	0.400044	0.193072	0.612812			0.361067	0.314006
															17.5479		0.197773														17.5479		0.231532	0.565659			0.260761	0.33483
															17.5869		0.169828														17.5869		0.223238	0.663616			0.277867	0.377158
															17.6259		0.149284														17.6259		0.223928	0.638016			0.27898	0.412725
															17.6649		0.150818														17.6649		0.244179	0.66182			0.321843	0.41017
															17.7039		0.150574														17.7039		0.265968	0.727969			0.269369	0.389852
															17.7429		0.164478														17.7429		0.297953	0.824294			0.352082	0.477038
															17.7819		0.146474														17.7819		0.309377	0.837569			0.358169	0.571014
															17.8209		0.164075														17.8209		0.284718	0.939592			0.311451	0.668427
															17.8599		0.178639														17.8599		0.253501	0.98618			0.2936	0.807245
															17.8989		0.224717														17.8989		0.272627	1			0.413157	0.886337
															17.9379		0.256599														17.9379		0.248073	0.984929			0.414792	0.803208
															17.9769		0.313425														17.9769		0.211935	0.968455			0.542125	0.687276
															18.0159		0.329368														18.0159		0.206339	1			0.472839	0.582474
															18.0549		0.383203														18.0549		0.167114	0.888835			0.508106
															18.0938		0.346033														18.0938		0.164028	0.713655			0.623722
															18.1328		0.32291														18.1328		0.169679	0.615816			0.657757
															18.1718		0.38455														18.1718		0.194292	0.581169			0.656651
															18.2108		0.398405														18.2108		0.20399	0.61458			0.69669
															18.2498		0.369724														18.2498		0.227438	0.540031			0.675102
															18.2888		0.392989														18.2888		0.254623	0.474749			0.651337
															18.3278		0.377192														18.3278		0.286188	0.399137			0.70409
															18.3668		0.379457														18.3668		0.361155	0.340337			0.755231
															18.4058		0.348453														18.4058		0.411925	0.254902			0.710627
															18.4448		0.423891														18.4448		0.395403				0.772114
															18.4838		0.392453														18.4838		0.358018				0.933184
															18.5228		0.287518														18.5228		0.314809				0.900059
															18.5618		0.251306														18.5618		0.312628				0.801137
															18.6008		0.240221														18.6008		0.245677				0.869541
															18.6398		0.232615														18.6398		0.192621				0.761486
															18.6788		0.207684														18.6788		0.184997				0.908498
															18.7178		0.171596														18.7178		0.167212				0.608878
															18.7568		0.165923														18.7568		0.187911				0.543353
															18.7958		0.146266														18.7958		0.233571				0.45098
																															18.8348		0.226979
																															18.8738		0.192111
																															18.9128		0.236842
																															18.9517		0.296341
																															18.9907		0.31742
																															19.0297		0.315766
																															19.0687		0.317491
																															19.1077		0.418325
																															19.1467		0.609393
																															19.1857		0.625409
																															19.2247		0.67525
																															19.2637		0.72742
																															19.3027		0.675724
																															19.3417		0.74606
																															19.3807		0.768476
																															19.4197		0.644947
																															19.4587		0.608472
																															19.4977		0.686019
																															19.5367		0.651136
																															19.5757		0.6271
																															19.6147		0.658312
																															19.6537		0.663167
																															19.6927		0.571235
																															19.7317		0.556933
																															19.7706		0.521912
																															19.8096		0.494978
																															19.8486		0.463824
																															19.8876		0.406144
																															19.9266		0.408858
																															19.9656		0.34937
																															20.0046		0.301969

## Sheet: Figure 3
Figure 3: somBiPOLES allows potent dual-color spiking and silencing of the same neurons using red and blue light, respectively
Panel b															Panel c															Panel d							Panel e							Panel g
		somBiPOLES															Chrimson														somBiPOLES							Chrimson								somBiPOLES
		Spiking probability with 470-nm light															Spiking probability with 470-nm light														Irradiance threshold to evoke 1st AP (mW/mm2)							Irradiance threshold to evoke 1st AP (mW/mm2)								Rheobase shift (pA)
	Irradiance (mW/mm2)	Cell_01	Cell_02	Cell_03	Cell_04	Cell_05	Cell_06	Cell_07		n	mean	SEM				Irradiance (mW/mm2)	Cell_01	Cell_02	Cell_03	Cell_04	Cell_05	Cell_06	Cell_07		n	mean	SEM					470 nm	595 nm						470 nm	595 nm					Irradiance (mW/mm2)	Cell_01	Cell_02	Cell_03	Cell_04
	0.1	0	0	0	0	0	0	0		7	0	0				0.1	0	0	0	0	0	0	0		7	0	0				Cell_01	no AP	0.75					Cell_01	1.18104	0.573134					no light	0	0	0	0
	0.5	0	0	0	0	0	0	0		7	0	0				0.5	0	0	0	0	0	0	0		7	0	0				Cell_02	no AP	0.51					Cell_02	1.21164	0.746269					0.001	16.7	19.65	32	67.95
	1	0	0	0	0	0	0	0		7	0	0				1	0	0	0	0	0	0	0		7	0	0				Cell_03	no AP	1.04					Cell_03	1.13821	0.734328					0.01	96.3	153.65	270.1	352.65
	5	0	0	0	0	0	0	0		7	0	0				5	1	0.75	1	1	0	1	0		7	0.678571	0.165325				Cell_04	no AP	0.87					Cell_04	0.966866	0.537313					0.1	628.7	1000	1000	1000
	10	0	0	0	0	0	0	0		7	0	0				10	1	1	1	1	1	1	1		7	1	0				Cell_05	no AP	0.52					Cell_05	0.94	0.89					1	1000	1000	1000	1000
	50	0	0	0	0	0	0	0		7	0	0				50	1	1	1	1	1	1	1		7	1	0				Cell_06	no AP	0.73					Cell_06	0.52	0.75					10	661.5	1000	1000	1000
	100	0	0	0	0	0	0	0		7	0	0				100	1	1	1	1	1	1	1		7	1	0				Cell_07	no AP	0.75					Cell_07	0.7	0.51					100	665.5	1000	1000	1000
		Spiking probability with 595-nm light															Spiking probability with 595-nm light														median	n/a	0.75					median	0.966866	0.734328					A rheobase shift of 1000 pA was assigned to cells when all APs were blocked (no AP)
	Irradiance (mW/mm2)	Cell_01	Cell_02	Cell_03	Cell_04	Cell_05	Cell_06	Cell_07	Cell_08	n	mean	SEM				Irradiance (mW/mm2)	Cell_01	Cell_02	Cell_03	Cell_04	Cell_05	Cell_06	Cell_07		n	mean	SEM
	0.1	0	0	0.4	0	0	0	0	0	8	0.05	0.0467707				0.1	0	0	0	0	0	0	0		7	0	0
	0.5	0.15	1	1	1	0	1	1	0	8	0.64375	0.163324				0.5	0.15	0.95	1	1	0	1	0		7	0.585714	0.176333																		Friedman test
	1	1	1	1	1	1	1	1	1	8	1	0				1	1	1	1	1	1	1	1		7	1	0																		P value			<0,0001
	5	1	1	1	1	1	1	1	1	8	1	0				5	1	1	1	1	1	1	1		7	1	0																		Exact or approximate P value?			Approximate
	10	1	1	1	1	1	1	1	1	8	1	0				10	1	1	1	1	1	1	1		7	1	0																		P value summary			****
	50	1	1	1	1	1	1	1	1	8	1	0				50	1	1	1	1	1	1	1		7	1	0																		Are means signif. different? (P < 0.05)			Yes
	100	1	1	1	1	1	1	1	1	8	1	0				100	1	1	1	1	1	1	1		7	1	0																		Number of groups			7
																																													Friedman statistic			34.95
		Spiking probability with 635-nm light															Spiking probability with 635-nm light
	Irradiance (mW/mm2)	Cell_01	Cell_02	Cell_03	Cell_04	Cell_05	Cell_06	Cell_07		n	mean	SEM				Irradiance (mW/mm2)	Cell_01	Cell_02	Cell_03	Cell_04	Cell_05	Cell_06	Cell_07		n	mean	SEM																		Dunn's multiple comparisons test
	0.1	0	0	0	0	0	0	0		7	0	0				0.1	0	0	0	0	0	0	0		7	0	0																			Rank sum 1	Rank sum 2	Rank sum diff.	Significant?
	0.5	0	0	0	0	0	1	0		7	0.142857	0.13226				0.5	0	0	0	0	0	0	0		7	0	0																		0 vs. 0.001	6	12	-6	No
	1	0	0	1	0	0.95	1	0		7	0.421429	0.184019				1	0.95	0	0	0	0	0.2	0		7	0.164286	0.124012																		0 vs. 0.01	6	18	-12	No
	5	0.4	1	1	0	1	1	1		7	0.771429	0.142448				5	1	1	1	1	1	1	1		7	1	0																		0 vs. 0.1	6	31.5	-25.5	Yes
	10	0.85	1	1	1	1	1	1		7	0.978571	0.019839				10	1	1	1	1	1	1	1		7	1	0																		0 vs. 1	6	34.5	-28.5	Yes
	50	1	1	1	1	1	1	1		7	1	0				50	1	1	1	1	1	1	1		7	1	0																		0 vs. 10	6	32.5	-26.5	Yes
	100	0.95	1	1	1	1	1	1		7	0.992857	0.006613				100	1	1	1	1	1	1	1		7	1	0																		0 vs. 100	6	33.5	-27.5	Yes
[truncated: 31 more columns]

## Sheet: Figure 4
Figure 4: Unique applications of BiPOLES: bidirectional control of neuronal activity, optical voltage tuning and independent dual-color excitation of two distinct neuronal populations
Panel b							Panel d													Panel e																	Panel i
		somBiPOLES							somBiPOLES													somBiPOLES
		AP probability																							Wavelength (nm)
		635 nm	490+635	490nm				470 nm irradiance (mW/mm2)				1	0.8	0.6	0.4	0.2	0								385	435	460	490	525	550	580	595	635	660						Postsynaptic current slope (pA/s) elicited by 460 nm light									Postsynaptic current slope (pA/s) elicited by 635 nm light
	Cell_01	1	0	0				595 nm irradiance (mW/mm2)				0	0.2	0.4	0.6	0.8	1						Change in Vm (mV)	Cell_01	0	0.73	1.03	1.53	7.94	12.42	17.43	18.01	14.28	3.82					Holding Vm (mV)	Cell_01	Cell_02	Cell_03	Cell_04	Cell_05	Cell_06	Cell_07	Cell_08		Holding Vm (mV)
	Cell_02	1	0	0						Membrane potential (mV)	Cell_01	-61.6	-50.4	-45.4	-42.6	-40	-38.5							Cell_02	0.71	0.68	0.78	1.38	13.99	19.98	25.34	25.34	2.22	0					-80	-2.067	-3.8699	-58.741	-122.33	-1.64409	-1.48771	-0.47496	-1.8411		-79.5
	Cell_03	1	0	0							Cell_02	-59.2	-53.1	-49.9	-47	-42.9	-42.1							Cell_03	0	0.08	0.07	0.29	7.81	13.78	20.4	19.39	12.68	5.74					-65	-1.60837	-2.61915	-47.3447	-105.991	-7.59602	-2.14574	-0.73137	-0.63493		-64.5
	Cell_04	1	0	0							Cell_03	-56.4	-48.5	-44.8	-42.6	-39.4	-35.1							Cell_04	0.04	0	0.82	1.14	10.72	17.81	22.92	23.63	20.55	9.64					-55	-1.28303	-2.61915	-58.2072	-108.332	-1.64409	-1.66238	-0.40066	-0.02673		-54.5
	Cell_05	1	0	0							Cell_04	-61	-49.8	-44.2	-41.3	-38.1	-28.1							Cell_05	0	0.21	0.55	1.17	13.93	18.65	24.26	25.62	20.83	14.2					-45	-1.10573	-1.48671	-28.5267		-1.05679	-1.58791	-0.81023	-1.99042		-44.5
	Cell_06	1	0	0							Cell_05	-58.7	-47.9	-43	-40.4	-37.9	-35.3							Cell_06	1.09	0.66	0	1.7	16.77	27.54	30.19	29.71	28.52	22.94					6		0.200451	-4.82985	-13.9446	0.044319	-0.28217	-0.24179	-0.50386		5.5
																								Cell_07	1.15	0	0.17	0.8	12.21	14.95	21	21.78	17	10.38
	median	1	0	0							median	-59.2	-49.8	-44.8	-42.6	-39.4	-35.3
																								median	0.04	0.21	0.55	1.17	12.21	17.81	22.92	23.63	17	9.64				Simple linear regression fit
																																						Best-fit values	460 nm	635 nm
																																						Slope	0.2694	0.6442
																																						Y-intercept	-2.37	46.02
																																						X-intercept	8.798	-71.43
																																						1/slope	3.712	1.552
																																						Goodness of Fit
																																						R squared	0.05688	0.2038
																																						Sy.x	31.95	34.91
																																						Equation	Y = 0,2694*X - 2,370	Y = 0,6442*X + 46,02
[truncated: 6 more columns]

## Sheet: Figure 5
Figure 5: Bidirectional control of neuronal activity with somBiPOLES using dual-color 2-photon holography
	Panel a	920 nm							1100 nm								Panel b	-80 mV		-60 mV		-55 mV				Panel c	920 nm												Panel d	Cell 1		Cell 2		Cell 3		Cell 4		Cell 5
		Time (s)	Photocurrent (pA)						Time (s)	Photocurrent (pA)								Peak photocurrent (a.u.)		Peak photocurrent (a.u.)		Peak photocurrent (a.u.)					cell 1		cell 2		cell 3		cell 4							Power density (mW/um2)	AP probability (%, no. spikes/5)	Power density (mW/um2)	AP probability (%, no. spikes/5)	Power density (mW/um2)	AP probability (%, no. spikes/5)	Power density (mW/um2)	AP probability (%, no. spikes/5)	Power density (mW/um2)	AP probability (%, no. spikes/5)
			- 60 mV	- 65 mV	-70 mV	-80 mV	-55 mV			-55 mV	- 60 mV	- 65 mV	-70 mV	-80 mV				mean	standard error	mean	standard error	mean	standard error				Power density (mW/um2)	Peak photocurrent (a.u.)	Power density (mW/um2)	Peak photocurrent (a.u.)	Power density (mW/um2)	Peak photocurrent (a.u.)	Power density (mW/um2)	Peak photocurrent (a.u.)	Power density (mW/um2)	Peak photocurrent (a.u.)				1.19	100	1.08	100	0.3	40	0.12	0	0	0
		0	-3.27184	0.978924	0.74597	-0.155436	1.15621		0	-1.268e-06	-2.12409e-06	4.16226e-06	6.52854e-06	7.62221e-06				-1	0	-1	0	-1	0				0	0	0	0	0	0	0	0						0.74	100	0.85	100	0.76	100	0.38	100	0.12	0
		5e-05	-3.27184	0.978924	0.74597	-0.155436	1.15621		0.0001	-1.55009e-05	-2.74546e-05	4.2511e-05	6.91665e-05	7.84675e-05				-0.813284	0.036658	-0.491681	0.0283624	-0.4555	0.0336698				0.08	0.25	0.08	0.33	0.03	0	0.02	0						0.44	100	0.53	80	0.69	100	0.2	0	0.6	100
		0.0001	-3.27184	0.978924	0.74597	-0.155436	1.15621		0.0002	-9.4084e-05	-0.00017082	0.000217905	0.000365533	0.000409194				-0.73334	0.0829732	-0.0924402	0.105851	0.48285	0.17326				0.56	0.73	0.32	0.56	0.19	0.6	0.11	0.24						0.35	40	0.22	20	0.58	100	0.29	80	0.38	80
		0.00015	-3.27184	0.978924	0.74597	-0.155436	1.15621		0.0003	-0.000380506	-0.00069356	0.000761305	0.00130309	0.00147044				-0.729871	0.089945	0.339298	0.0546298	0.918679	0.146725				1.34	0.95	0.56	0.63	0.4	0.88	0.28	0.59						0.29	20	0	0	0.12	0	0.35	100	0.199	40
		0.0002	-3.27184	0.978924	0.74597	-0.155436	1.15621		0.0004	-0.00116121	-0.0021025	0.0020699	0.00356924	0.00415156				-0.866416	0.158153	0.571449	0.103006	1.48136	0.191247				1.98	1	1.34	0.71	0.56	0.99	0.54	0.87						0	0			0.2	0	0.28	60	1.18	100
		0.00025	-3.27184	0.978924	0.74597	-0.155436	1.15621		0.0005	-0.00287189	-0.00515887	0.00471491	0.00809289	0.00987004				-0.986951	0.194487	0.640217	0.111795	1.49469	0.172069				2.32	0.96	1.98	1	0.68	1	0.85	1										0.76	100	0	0
		0.0003	-3.27184	0.978924	0.74597	-0.155436	1.15621		0.0006	-0.00603908	-0.0108229	0.0094146	0.015948	0.0205496				-0.954725	0.188827	0.513833	0.100691	1.49202	0.19104				2.42	0.88	2.32	0.96	1	1	1.14	0.91										0.45	60
		0.00035	-3.27184	0.978924	0.74597	-0.155436	1.15621		0.0007	-0.0111867	-0.0201771	0.0169875	0.0282668	0.0383868				-0.813273	0.186842	0.387906	0.0640403	1.17173	0.186181						2.42	0.92	1.5	1	1.5	1										0	0
		0.0004	-3.27184	0.978924	0.74597	-0.155436	1.15621		0.0008	-0.0187641	-0.0343319	0.0283338	0.0461999	0.0654493
		0.00045	-3.27184	0.978924	0.74597	-0.155436	1.15621		0.0009	-0.0291276	-0.0542757	0.0444825	0.0708837	0.103266													1100 nm
		0.0005	-3.27184	0.978924	0.74597	-0.155436	1.15621		0.001	-0.042556	-0.0806432	0.0666685	0.103346	0.152561													cell 1		cell 2		cell 3		cell 4		cell 5
		0.00055	-3.27184	0.978924	0.74597	-0.155436	1.15621		0.0011	-0.0592565	-0.113443	0.0963428	0.144326	0.213193													0	0	0	0	0	0	0	0	0	0
		0.0006	-3.27184	0.978924	0.74597	-0.155436	1.15621		0.0012	-0.0793316	-0.151841	0.135049	0.194071	0.284278													0.06	0.49	0.06	0.66	0.06	0.49	0.02	0	0.01	0
		0.00065	-3.27184	0.978924	0.74597	-0.155436	1.15621		0.0013	-0.102717	-0.194102	0.184185	0.252172	0.364472													0.13	0.78	0.13	0.96	0.13	0.67	0.08	0.34	0.05	0.35
		0.0007	-3.27184	0.978924	0.74597	-0.155436	1.15621		0.0014	-0.129117	-0.237738	0.24473	0.317477	0.452327													0.2	0.87	0.2	1.03	0.2	0.86	0.19	0.75	0.15	0.72
		0.00075	-3.27184	0.978924	0.74597	-0.155436	1.15621		0.0015	-0.15794	-0.279844	0.317052	0.388077	0.546608													0.36	1	0.36	1.02	0.36	0.86	0.31	0.92	0.25	0.91
		0.0008	-3.27184	0.978924	0.74597	-0.155436	1.15621		0.0016	-0.188255	-0.317556	0.400836	0.461385	0.646421													0.47	1	0.47	1	0.47	0.95	0.41	1	0.33	0.97
		0.00085	-3.27184	0.978924	0.74597	-0.155436	1.15621		0.0017	-0.218793	-0.348521	0.495136	0.53434	0.751166													0.5	1	0.5	1	0.53	0.99	0.44	0.99	0.36	0.96
		0.0009	-3.27184	0.978924	0.74597	-0.155436	1.15621		0.0018	-0.248017	-0.371246	0.598498	0.603729	0.860394																	0.55	1	0.46	0.99	0.37	1
		0.00095	-3.27184	0.978924	0.74597	-0.155436	1.15621		0.0019	-0.274298	-0.385196	0.709097	0.666537	0.973676																			0.5	1	0.5	1
		0.001	-3.27184	0.978924	0.74597	-0.155436	1.15621		0.002	-0.29612	-0.390603	0.824851	0.720229	1.09054
		0.00105	-3.27184	0.978924	0.74597	-0.155436	1.15621		0.0021	-0.312289	-0.388121	0.94347	0.762934	1.21048
		0.0011	-3.27184	0.978924	0.74597	-0.155436	1.15621		0.0022	-0.322078	-0.378486	1.06248	0.793483	1.33305
		0.00115	-3.27184	0.978924	0.74597	-0.155436	1.15621		0.0023	-0.325332	-0.362319	1.17929	0.811355	1.45786
		0.0012	-3.27184	0.978924	0.74597	-0.155436	1.15621		0.0024	-0.32252	-0.340073	1.29129	0.81655	1.58451
		0.00125	-3.27184	0.978924	0.74597	-0.155436	1.15621		0.0025	-0.314692	-0.312083	1.39609	0.809453	1.71234
		0.0013	-3.27184	0.978924	0.74597	-0.155436	1.15621		0.0026	-0.303312	-0.2787	1.49168	0.790726	1.84001
		0.00135	-3.27184	0.978924	0.74597	-0.155436	1.15621		0.0027	-0.290017	-0.240482	1.57647	0.761231	1.96518
		0.0014	-3.27184	0.978924	0.74597	-0.155436	1.15621		0.0028	-0.27638	-0.198358	1.64929	0.721953	2.08411
		0.00145	-3.27184	0.978924	0.74597	-0.155436	1.15621		0.0029	-0.263725	-0.153647	1.70927	0.673881	2.1917
		0.0015	-3.27184	0.978924	0.74597	-0.155436	1.15621		0.003	-0.252983	-0.107897	1.75589	0.6179	2.28169
		0.00155	-3.27184	0.978924	0.74597	-0.155436	1.15621		0.0031	-0.244573	-0.0625806	1.78906	0.554723	2.3472
		0.0016	-3.27184	0.978924	0.74597	-0.155436	1.15621		0.0032	-0.238348	-0.0187472	1.80921	0.484893	2.38148
		0.00165	-3.27184	0.978924	0.74597	-0.155436	1.15621		0.0033	-0.233626	0.0232487	1.81721	0.408847	2.37875
		0.0017	-3.27184	0.978924	0.74597	-0.155436	1.15621		0.0034	-0.229323	0.0638333	1.81425	0.327	2.33504
		0.00175	-3.27184	0.978924	0.74597	-0.155436	1.15621		0.0035	-0.224127	0.10404	1.8016	0.239815	2.24883
		0.0018	-3.27184	0.978924	0.74597	-0.155436	1.15621		0.0036	-0.21667	0.145104	1.78051	0.147878	2.12128
		0.00185	-3.27184	0.978924	0.74597	-0.155436	1.15621		0.0037	-0.205674	0.187963	1.75216	0.0520271	1.95604
		0.0019	-3.27184	0.978924	0.74597	-0.155436	1.15621		0.0038	-0.190092	0.232861	1.71774	-0.0464583	1.75855
		0.00195	-3.27184	0.978924	0.74597	-0.155436	1.15621		0.0039	-0.16925	0.279184	1.67857	-0.145701	1.53511
		0.002	-3.27184	0.978924	0.74597	-0.155436	1.15621		0.004	-0.14291	0.325545	1.63623	-0.243188	1.29215
		0.00205	-3.27184	0.978924	0.74597	-0.155436	1.15621		0.0041	-0.111227	0.370023	1.59251	-0.335889	1.03587
		0.0021	-3.27184	0.978924	0.74597	-0.155436	1.15621		0.0042	-0.074568	0.410459	1.54933	-0.420486	0.772118
		0.00215	-3.27184	0.978924	0.74597	-0.155436	1.15621		0.0043	-0.0332992	0.444704	1.50856	-0.49369	0.50664
		0.0022	-3.27184	0.978924	0.74597	-0.155436	1.15621		0.0044	0.0123608	0.470817	1.47187	-0.552578	0.245231
		0.00225	-3.27184	0.978924	0.74597	-0.155436	1.15621		0.0045	0.062346	0.487165	1.44063	-0.594911	-0.00612992
		0.0023	-3.27184	0.978924	0.74597	-0.155436	1.15621		0.0046	0.116629	0.492472	1.41572	-0.619325	-0.241345
		0.00235	-3.27184	0.978924	0.74597	-0.155436	1.15621		0.0047	0.175079	0.48585	1.39745	-0.625321	-0.454438
		0.0024	-3.27184	0.978924	0.74597	-0.155436	1.15621		0.0048	0.237383	0.466849	1.38554	-0.613091	-0.63995
		0.00245	-3.27184	0.978924	0.74597	-0.155436	1.15621		0.0049	0.303053	0.435553	1.37923	-0.583278	-0.793423
		0.0025	-3.27184	0.978924	0.74597	-0.155436	1.15621		0.005	0.371485	0.392687	1.37739	-0.536785	-0.91188
		0.00255	-3.27184	0.978924	0.74597	-0.155436	1.15621		0.0051	0.442038	0.339715	1.37867	-0.47471	-0.994165
		0.0026	-3.27184	0.978924	0.74597	-0.155436	1.15621		0.0052	0.514092	0.278867	1.38152	-0.398353	-1.04098
		0.00265	-3.27184	0.978924	0.74597	-0.155436	1.15621		0.0053	0.587054	0.213085	1.38427	-0.309287	-1.05462
		0.0027	-3.27184	0.978924	0.74597	-0.155436	1.15621		0.0054	0.660317	0.145873	1.38512	-0.209404	-1.03842
		0.00275	-3.27184	0.978924	0.74597	-0.155436	1.15621		0.0055	0.733187	0.0810412	1.38223	-0.100921	-0.996294
		0.0028	-3.27184	0.978924	0.74597	-0.155436	1.15621		0.0056	0.804843	0.0223714	1.37371	0.0136744	-0.932298
		0.00285	-3.27184	0.978924	0.74597	-0.155436	1.15621		0.0057	0.87434	-0.0267578	1.35773	0.131699	-0.850486
		0.0029	-3.27184	0.978924	0.74597	-0.155436	1.15621		0.0058	0.940666	-0.0637069	1.3326	0.250375	-0.754934
		0.00295	-3.27184	0.978924	0.74597	-0.155436	1.15621		0.0059	1.00285	-0.0867838	1.29691	0.366922	-0.649866
		0.003	-3.27184	0.978924	0.74597	-0.155436	1.15621		0.006	1.06011	-0.0952807	1.24975	0.478648	-0.539806
		0.00305	-3.27184	0.978924	0.74597	-0.155436	1.15621		0.0061	1.11187	-0.0893554	1.19089	0.583035	-0.42969
		0.0031	-3.27184	0.978924	0.74597	-0.155436	1.15621		0.0062	1.15783	-0.0698264	1.12099	0.677836	-0.324865
		0.00315	-3.27184	0.978924	0.74597	-0.155436	1.15621		0.0063	1.19782	-0.0379543	1.04158	0.761127	-0.230904
		0.0032	-3.27184	0.978924	0.74597	-0.155436	1.15621		0.0064	1.23168	0.00474081	0.95507	0.831323	-0.15322
		0.00325	-3.27184	0.978924	0.74597	-0.155436	1.15621		0.0065	1.25907	0.056595	0.864602	0.887147	-0.0966016
		0.0033	-3.27184	0.978924	0.74597	-0.155436	1.15621		0.0066	1.27936	0.115822	0.773825	0.927566	-0.0648125
		0.00335	-3.27184	0.978924	0.74597	-0.155436	1.15621		0.0067	1.29148	0.180455	0.686646	0.951716	-0.0603268
		0.0034	-3.27184	0.978924	0.74597	-0.155436	1.15621		0.0068	1.29406	0.248273	0.606961	0.95884	-0.0842071
		0.00345	-3.27184	0.978924	0.74597	-0.155436	1.15621		0.0069	1.28551	0.31679	0.538405	0.948314	-0.136117
		0.0035	-3.27184	0.978924	0.74597	-0.155436	1.15621		0.007	1.26423	0.383343	0.48413	0.919789	-0.214425
		0.00355	-3.27184	0.978924	0.74597	-0.155436	1.15621		0.0071	1.22885	0.445254	0.446633	0.873404	-0.316338
		0.0036	-3.27184	0.978924	0.74597	-0.155436	1.15621		0.0072	1.17841	0.500037	0.427628	0.809934	-0.438043
		0.00365	-3.27184	0.978924	0.74597	-0.155436	1.15621		0.0073	1.11251	0.545555	0.427973	0.7308	-0.574892
		0.0037	-3.27184	0.978924	0.74597	-0.155436	1.15621		0.0074	1.03137	0.580109	0.447635	0.637921	-0.721675
		0.00375	-3.27184	0.978924	0.74597	-0.155436	1.15621		0.0075	0.935903	0.602438	0.485686	0.53349	-0.872985
		0.0038	-3.27184	0.978924	0.74597	-0.155436	1.15621		0.0076	0.827584	0.611654	0.54033	0.419746	-1.02363
		0.00385	-3.27184	0.978924	0.74597	-0.155436	1.15621		0.0077	0.708381	0.60717	0.608963	0.298811	-1.16912
		0.0039	-3.27184	0.978924	0.74597	-0.155436	1.15621		0.0078	0.580611	0.588655	0.688296	0.172619	-1.30623
		0.00395	-3.27184	0.978924	0.74597	-0.155436	1.15621		0.0079	0.446843	0.556069	0.77457	0.0429496	-1.43347
		0.004	-3.27184	0.978924	0.74597	-0.155436	1.15621		0.008	0.309849	0.509773	0.863867	-0.0885239	-1.55138
		0.00405	-3.27184	0.978924	0.74597	-0.155436	1.15621		0.0081	0.172576	0.450653	0.95245	-0.220199	-1.66232
		0.0041	-3.27184	0.978924	0.74597	-0.155436	1.15621		0.0082	0.0381437	0.380163	1.03705	-0.350521	-1.76992
		0.00415	-3.27184	0.978924	0.74597	-0.155436	1.15621		0.0083	-0.090136	0.300278	1.11504	-0.477929	-1.87832
		0.0042	-3.27184	0.978924	0.74597	-0.155436	1.15621		0.0084	-0.208742	0.213445	1.18442	-0.600762	-1.99147
		0.00425	-3.27184	0.978924	0.74597	-0.155436	1.15621		0.0085	-0.313981	0.122558	1.24377	-0.717153	-2.1125
		0.0043	-3.27184	0.978924	0.74597	-0.155436	1.15621		0.0086	-0.402162	0.0309547	1.29205	-0.82499	-2.24328
		0.00435	-3.27184	0.978924	0.74597	-0.155436	1.15621		0.0087	-0.469884	-0.0576527	1.32845	-0.92197	-2.38399
		0.0044	-3.27184	0.978924	0.74597	-0.155436	1.15621		0.0088	-0.514396	-0.139392	1.35215	-1.00579	-2.53307
		0.00445	-3.27184	0.978924	0.74597	-0.155436	1.15621		0.0089	-0.533885	-0.210565	1.36212	-1.07443	-2.68742
		0.0045	-3.27184	0.978924	0.74597	-0.155436	1.15621		0.009	-0.527673	-0.267998	1.35725	-1.12644	-2.84291
		0.00455	-3.27184	0.978924	0.74597	-0.155436	1.15621		0.0091	-0.496281	-0.309277	1.33653	-1.16113	-2.99499
		0.0046	-3.27184	0.978924	0.74597	-0.155436	1.15621		0.0092	-0.441381	-0.332815	1.29953	-1.17857	-3.13914
		0.00465	-3.27184	0.978924	0.74597	-0.155436	1.15621		0.0093	-0.365632	-0.337765	1.24687	-1.17948	-3.27115
		0.0047	-3.27184	0.978924	0.74597	-0.155436	1.15621		0.0094	-0.27247	-0.323844	1.18042	-1.16502	-3.38705
		0.00475	-3.27184	0.978924	0.74597	-0.155436	1.15621		0.0095	-0.165926	-0.291157	1.10329	-1.1366	-3.48297
		0.0048	-3.27184	0.978924	0.74597	-0.155436	1.15621		0.0096	-0.0505279	-0.240115	1.01953	-1.09572	-3.555
		0.00485	-3.27184	0.978924	0.74597	-0.155436	1.15621		0.0097	0.0687877	-0.171524	0.933672	-1.04378	-3.59921
		0.0049	-3.27184	0.978924	0.74597	-0.155436	1.15621		0.0098	0.186813	-0.0868066	0.850129	-0.981963	-3.6118
		0.00495	-3.27184	0.978924	0.74597	-0.155436	1.15621		0.0099	0.298335	0.0117638	0.772785	-0.911179	-3.58952
		0.005	-3.27184	0.978924	0.74597	-0.155436	1.15621		0.01	0.398483	0.120961	0.704722	-0.832165	-3.53013
		0.00505	-3.27184	0.978924	0.74597	-0.155436	1.15621		0.0101	0.483068	0.236738	0.648187	-0.745639	-3.43278
		0.0051	-3.27184	0.978924	0.74597	-0.155436	1.15621		0.0102	0.548842	0.354596	0.604668	-0.652509	-3.29819
		0.00515	-3.27184	0.978924	0.74597	-0.155436	1.15621		0.0103	0.593629	0.470102	0.575021	-0.554038	-3.12866
		0.0052	-3.27184	0.978924	0.74597	-0.155436	1.15621		0.0104	0.616322	0.579399	0.559585	-0.45195	-2.92786
		0.00525	-3.27184	0.978924	0.74597	-0.155436	1.15621		0.0105	0.616764	0.679569	0.558267	-0.348483	-2.70062
		0.0053	-3.27184	0.978924	0.74597	-0.155436	1.15621		0.0106	0.595532	0.768791	0.570575	-0.246428	-2.45256
		0.00535	-3.27184	0.978924	0.74597	-0.155436	1.15621		0.0107	0.553692	0.846311	0.595581	-0.149125	-2.18966
		0.0054	-3.27184	0.978924	0.74597	-0.155436	1.15621		0.0108	0.492585	0.912256	0.631798	-0.0603417	-1.91784
		0.00545	-3.27184	0.978924	0.74597	-0.155436	1.15621		0.0109	0.413692	0.967364	0.677087	0.0160002	-1.6427
		0.0055	-3.27184	0.978924	0.74597	-0.155436	1.15621		0.011	0.318569	1.01267	0.728693	0.0762355	-1.3694
		0.00555	-3.27184	0.978924	0.74597	-0.155436	1.15621		0.0111	0.208795	1.04924	0.783457	0.117401	-1.10252
		0.0056	-3.27184	0.978924	0.74597	-0.155436	1.15621		0.0112	0.0859572	1.07805	0.838162	0.137624	-0.846041
		0.00565	-3.27184	0.978924	0.74597	-0.155436	1.15621		0.0113	-0.0483448	1.1	0.889862	0.136372	-0.603224
		0.0057	-3.27184	0.978924	0.74597	-0.155436	1.15621		0.0114	-0.192441	1.116	0.936133	0.114532	-0.37662
		0.00575	-3.27184	0.978924	0.74597	-0.155436	1.15621		0.0115	-0.344493	1.12705	0.975186	0.0743185	-0.168064
		0.0058	-3.27184	0.978924	0.74597	-0.155436	1.15621		0.0116	-0.502425	1.13428	1.00588	0.0190839	0.0213401
		0.00585	-3.27184	0.978924	0.74597	-0.155436	1.15621		0.0117	-0.663948	1.13893	1.02766	-0.0469694	0.191235
		0.0059	-3.27184	0.978924	0.74597	-0.155436	1.15621		0.0118	-0.826707	1.14238	1.0404	-0.119126	0.341912
		0.00595	-3.27184	0.978924	0.74597	-0.155436	1.15621		0.0119	-0.988491	1.14606	1.04435	-0.192516	0.474049
		0.006	-3.27184	0.978924	0.74597	-0.155436	1.15621		0.012	-1.1474	1.15122	1.04004	-0.262448	0.58831
		0.00605	-3.27184	0.978924	0.74597	-0.155436	1.15621		0.0121	-1.30195	1.1587	1.0284	-0.324738	0.684918
		0.0061	-3.27184	0.978924	0.74597	-0.155436	1.15621		0.0122	-1.45103	1.1686	1.01078	-0.376024	0.763323
		0.00615	-3.27184	0.978924	0.74597	-0.155436	1.15621		0.0123	-1.59377	1.18013	0.988988	-0.414087	0.822109
		0.0062	-3.27184	0.978924	0.74597	-0.155436	1.15621		0.0124	-1.72937	1.19172	0.965213	-0.438076	0.859232
		0.00625	-3.27184	0.978924	0.74597	-0.155436	1.15621		0.0125	-1.85676	1.20124	0.941741	-0.448589	0.872584
		0.0063	-3.27184	0.978924	0.74597	-0.155436	1.15621		0.0126	-1.9744	1.20633	0.920605	-0.447565	0.860735
		0.00635	-3.27184	0.978924	0.74597	-0.155436	1.15621		0.0127	-2.08024	1.2048	0.90323	-0.438028	0.823632
		0.0064	-3.27184	0.978924	0.74597	-0.155436	1.15621		0.0128	-2.17186	1.19493	0.890217	-0.423723	0.763023
		0.00645	-3.27184	0.978924	0.74597	-0.155436	1.15621		0.0129	-2.2468	1.17569	0.881289	-0.408707	0.6825
		0.0065	-3.27184	0.978924	0.74597	-0.155436	1.15621		0.013	-2.30295	1.14683	0.875411	-0.396959	0.587156
		0.00655	-3.27184	0.978924	0.74597	-0.155436	1.15621		0.0131	-2.33878	1.10877	0.871016	-0.392072	0.482951
		0.0066	-3.27184	0.978924	0.74597	-0.155436	1.15621		0.0132	-2.35346	1.06258	0.866282	-0.39705	0.375955
		0.00665	-3.27184	0.978924	0.74597	-0.155436	1.15621		0.0133	-2.34686	1.00986	0.85936	-0.414216	0.271642
		0.0067	-3.27184	0.978924	0.74597	-0.155436	1.15621		0.0134	-2.31944	0.952592	0.848497	-0.445203	0.174389
		0.00675	-3.27184	0.978924	0.74597	-0.155436	1.15621		0.0135	-2.27229	0.89307	0.832062	-0.490987	0.0872247
		0.0068	-3.27184	0.978924	0.74597	-0.155436	1.15621		0.0136	-2.20702	0.833781	0.808532	-0.551947	0.0117973
		0.00685	-3.27184	0.978924	0.74597	-0.155436	1.15621		0.0137	-2.12586	0.777265	0.776522	-0.627934	-0.0514896
		0.0069	-3.27184	0.978924	0.74597	-0.155436	1.15621		0.0138	-2.03154	0.725914	0.734875	-0.718354	-0.103278
		0.00695	-3.27184	0.978924	0.74597	-0.155436	1.15621		0.0139	-1.92722	0.681734	0.682741	-0.822206	-0.145033
		0.007	-3.27184	0.978924	0.74597	-0.155436	1.15621		0.014	-1.81625	0.64619	0.619576	-0.938045	-0.178834
		0.00705	-3.27184	0.978924	0.74597	-0.155436	1.15621		0.0141	-1.702	0.620186	0.545093	-1.06385	-0.207195
		0.0071	-3.27184	0.978924	0.74597	-0.155436	1.15621		0.0142	-1.58778	0.604174	0.459271	-1.19684	-0.232928
		0.00715	-3.27184	0.978924	0.74597	-0.155436	1.15621		0.0143	-1.47677	0.598303	0.362476	-1.33328	-0.259053
		0.0072	-3.27184	0.978924	0.74597	-0.155436	1.15621		0.0144	-1.37196	0.602568	0.255646	-1.46853	-0.288666
		0.00725	-3.27184	0.978924	0.74597	-0.155436	1.15621		0.0145	-1.27615	0.616912	0.140421	-1.59722	-0.324642
		0.0073	-3.27184	0.978924	0.74597	-0.155436	1.15621		0.0146	-1.19184	0.641242	0.0191297	-1.71372	-0.36913
		0.00735	-3.27184	0.978924	0.74597	-0.155436	1.15621		0.0147	-1.12122	0.675355	-0.105361	-1.81266	-0.422943
		0.0074	-3.27184	0.978924	0.74597	-0.155436	1.15621		0.0148	-1.06617	0.718776	-0.229886	-1.88942	-0.485079
		0.00745	-3.27184	0.978924	0.74597	-0.155436	1.15621		0.0149	-1.02825	0.770562	-0.351239	-1.94037	-0.5526
		0.0075	-3.27184	0.978924	0.74597	-0.155436	1.15621		0.015	-1.0087	0.82912	-0.466402	-1.96314	-0.620946
		0.00755	-3.27184	0.978924	0.74597	-0.155436	1.15621		0.0151	-1.00845	0.892078	-0.572735	-1.95657	-0.684644
		0.0076	-3.27184	0.978924	0.74597	-0.155436	1.15621		0.0152	-1.02812	0.956275	-0.668104	-1.92077	-0.738282
		0.00765	-3.27184	0.978924	0.74597	-0.155436	1.15621		0.0153	-1.06806	1.0179	-0.750935	-1.85702	-0.777545
		0.0077	-3.27184	0.978924	0.74597	-0.155436	1.15621		0.0154	-1.12843	1.07281	-0.820168	-1.7676	-0.80005
		0.00775	-3.27184	0.978924	0.74597	-0.155436	1.15621		0.0155	-1.20923	1.11695	-0.875132	-1.65577	-0.805749
		0.0078	-3.27184	0.978924	0.74597	-0.155436	1.15621		0.0156	-1.31022	1.1468	-0.9154	-1.52561	-0.796816
		0.00785	-3.27184	0.978924	0.74597	-0.155436	1.15621		0.0157	-1.43077	1.15967	-0.940673	-1.382	-0.777088
		0.0079	-3.27184	0.978924	0.74597	-0.155436	1.15621		0.0158	-1.56962	1.15395	-0.950774	-1.23046	-0.751273
		0.00795	-3.27184	0.978924	0.74597	-0.155436	1.15621		0.0159	-1.72479	1.12915	-0.945742	-1.07683	-0.724148
		0.008	-3.27184	0.978924	0.74597	-0.155436	1.15621		0.016	-1.89347	1.08578	-0.925963	-0.927001	-0.699955
		0.00805	-3.27184	0.978924	0.74597	-0.155436	1.15621		0.0161	-2.07216	1.02526	-0.892276	-0.786639	-0.682009
		0.0081	-3.27184	0.978924	0.74597	-0.155436	1.15621		0.0162	-2.25676	0.949735	-0.845964	-0.660944	-0.672535
		0.00815	-3.27184	0.978924	0.74597	-0.155436	1.15621		0.0163	-2.44294	0.861868	-0.788636	-0.554467	-0.672615
		0.0082	-3.27184	0.978924	0.74597	-0.155436	1.15621		0.0164	-2.6264	0.764649	-0.722039	-0.470888	-0.682238
		0.00825	-3.27184	0.978924	0.74597	-0.155436	1.15621		0.0165	-2.80316	0.661212	-0.647867	-0.412813	-0.700402
		0.0083	-3.27184	0.978924	0.74597	-0.155436	1.15621		0.0166	-2.96969	0.554677	-0.567641	-0.381642	-0.725263
		0.00835	-3.27184	0.978924	0.74597	-0.155436	1.15621		0.0167	-3.12296	0.44801	-0.482667	-0.377583	-0.754297
		0.0084	-3.27184	0.978924	0.74597	-0.155436	1.15621		0.0168	-3.26033	0.343891	-0.394084	-0.399786	-0.784492
		0.00845	-3.27184	0.978924	0.74597	-0.155436	1.15621		0.0169	-3.37952	0.244576	-0.302959	-0.446525	-0.812583
		0.0085	-3.27184	0.978924	0.74597	-0.155436	1.15621		0.017	-3.47861	0.15173	-0.210413	-0.515359	-0.835326
		0.00855	-3.27184	0.978924	0.74597	-0.155436	1.15621		0.0171	-3.55609	0.0663034	-0.117706	-0.603214	-0.849766
		0.0086	-3.27184	0.978924	0.74597	-0.155436	1.15621		0.0172	-3.61099	-0.0114894	-0.0262442	-0.706383	-0.853495
		0.00865	-3.27184	0.978924	0.74597	-0.155436	1.15621		0.0173	-3.6429	-0.0820431	0.0625195	-0.8205	-0.844909
		0.0087	-3.27184	0.978924	0.74597	-0.155436	1.15621		0.0174	-3.65195	-0.146122	0.147245	-0.940568	-0.823419
		0.00875	-3.27184	0.978924	0.74597	-0.155436	1.15621		0.0175	-3.63871	-0.204576	0.226876	-1.06114	-0.789506
		0.0088	-3.27184	0.978924	0.74597	-0.155436	1.15621		0.0176	-3.60414	-0.258093	0.300744	-1.17663	-0.744507
		0.00885	-3.27184	0.978924	0.74597	-0.155436	1.15621		0.0177	-3.54951	-0.307045	0.368567	-1.2817	-0.69014
		0.0089	-3.27184	0.978924	0.74597	-0.155436	1.15621		0.0178	-3.47642	-0.351443	0.430333	-1.37162	-0.627918
		0.00895	-3.27184	0.978924	0.74597	-0.155436	1.15621		0.0179	-3.3867	-0.390986	0.486139	-1.44256	-0.558721
		0.009	-3.27184	0.978924	0.74597	-0.155436	1.15621		0.018	-3.28247	-0.425149	0.536042	-1.49172	-0.482677
		0.00905	-3.27184	0.978924	0.74597	-0.155436	1.15621		0.0181	-3.16606	-0.453274	0.57997	-1.51734	-0.399393
		0.0091	-3.27184	0.978924	0.74597	-0.155436	1.15621		0.0182	-3.03999	-0.474666	0.617679	-1.51856	-0.308432
		0.00915	-3.27184	0.978924	0.74597	-0.155436	1.15621		0.0183	-2.90694	-0.488722	0.648772	-1.49518	-0.209932
		0.0092	-3.27184	0.978924	0.74597	-0.155436	1.15621		0.0184	-2.76973	-0.495052	0.672797	-1.44753	-0.105131
		0.00925	-3.27184	0.978924	0.74597	-0.155436	1.15621		0.0185	-2.63129	-0.493583	0.689432	-1.37641	0.00337569
		0.0093	-3.27184	0.978924	0.74597	-0.155436	1.15621		0.0186	-2.49456	-0.484577	0.698649	-1.28321	0.111763
		0.00935	-3.27184	0.978924	0.74597	-0.155436	1.15621		0.0187	-2.36237	-0.468574	0.700793	-1.16998	0.21543
		0.0094	-3.27184	0.978924	0.74597	-0.155436	1.15621		0.0188	-2.23723	-0.446276	0.696537	-1.0395	0.309614
		0.00945	-3.27184	0.978924	0.74597	-0.155436	1.15621		0.0189	-2.12127	-0.418457	0.686751	-0.895282	0.38994
		0.0095	-3.27184	0.978924	0.74597	-0.155436	1.15621		0.019	-2.01613	-0.38596	0.672316	-0.741428	0.452798
		0.00955	-3.27184	0.978924	0.74597	-0.155436	1.15621		0.0191	-1.92291	-0.349792	0.653902	-0.582429	0.495488
		0.0096	-3.27184	0.978924	0.74597	-0.155436	1.15621		0.0192	-1.84199	-0.31126	0.63175	-0.422854	0.516215
		0.00965	-3.27184	0.978924	0.74597	-0.155436	1.15621		0.0193	-1.77295	-0.27209	0.605513	-0.267099	0.513992
		0.0097	-3.27184	0.978924	0.74597	-0.155436	1.15621		0.0194	-1.71446	-0.234467	0.574221	-0.119276	0.48853
		0.00975	-3.27184	0.978924	0.74597	-0.155436	1.15621		0.0195	-1.66439	-0.20097	0.536394	0.016773	0.440166
		0.0098	-3.27184	0.978924	0.74597	-0.155436	1.15621		0.0196	-1.62002	-0.174318	0.490278	0.137452	0.36984
		0.00985	-3.27184	0.978924	0.74597	-0.155436	1.15621		0.0197	-1.57824	-0.156929	0.434194	0.239416	0.279123
		0.0099	-3.27184	0.978924	0.74597	-0.155436	1.15621		0.0198	-1.53576	-0.150389	0.366924	0.319608	0.170274
		0.00995	-3.27184	0.978924	0.74597	-0.155436	1.15621		0.0199	-1.48933	-0.155039	0.288042	0.375304	0.0462569
		0.01	-3.27184	0.978924	0.74597	-0.155436	1.15621		0.02	-1.43604	-0.169862	0.198105	0.404216	-0.0893105
		0.01005	-3.27184	0.978924	0.74597	-0.155436	1.15621		0.0201	-1.37355	-0.192703	0.0986432	0.40468	-0.232333
		0.0101	-3.27184	0.978924	0.74597	-0.155436	1.15621		0.0202	-1.30038	-0.220719	-0.00802387	0.375924	-0.378498
		0.01015	-3.27184	0.978924	0.74597	-0.155436	1.15621		0.0203	-1.21599	-0.250879	-0.119056	0.318287	-0.523578
		0.0102	-3.27184	0.978924	0.74597	-0.155436	1.15621		0.0204	-1.12078	-0.280388	-0.231327	0.233316	-0.663697
		0.01025	-3.27184	0.978924	0.74597	-0.155436	1.15621		0.0205	-1.01599	-0.306957	-0.341599	0.123695	-0.79552
		0.0103	-3.27184	0.978924	0.74597	-0.155436	1.15621		0.0206	-0.903488	-0.328927	-0.446658	-0.00697352	-0.916335
		0.01035	-3.27184	0.978924	0.74597	-0.155436	1.15621		0.0207	-0.785638	-0.345237	-0.543463	-0.15447	-1.02401
		0.0104	-3.27184	0.978924	0.74597	-0.155436	1.15621		0.0208	-0.665113	-0.355265	-0.629323	-0.314279	-1.11684
		0.01045	-3.27184	0.978924	0.74597	-0.155436	1.15621		0.0209	-0.544761	-0.358597	-0.702039	-0.481878	-1.19338
		0.0105	-3.27184	0.978924	0.74597	-0.155436	1.15621		0.021	-0.427483	-0.354833	-0.759985	-0.652984	-1.2522
		0.01055	-3.27184	0.978924	0.74597	-0.155436	1.15621		0.0211	-0.316125	-0.343498	-0.802121	-0.823741	-1.29185
		0.0106	-3.27184	0.978924	0.74597	-0.155436	1.15621		0.0212	-0.213341	-0.32405	-0.827986	-0.990839	-1.31092
		0.01065	-3.27184	0.978924	0.74597	-0.155436	1.15621		0.0213	-0.121479	-0.295972	-0.837658	-1.15157	-1.30836
		0.0107	-3.27184	0.978924	0.74597	-0.155436	1.15621		0.0214	-0.0424814	-0.258895	-0.831656	-1.30376	-1.28392
		0.01075	-3.27184	0.978924	0.74597	-0.155436	1.15621		0.0215	0.0221967	-0.212733	-0.810768	-1.44564	-1.23861
		0.0108	-3.27184	0.978924	0.74597	-0.155436	1.15621		0.0216	0.0716752	-0.157765	-0.775874	-1.57567	-1.17497
		0.01085	-3.27184	0.978924	0.74597	-0.155436	1.15621		0.0217	0.105738	-0.094626	-0.72787	-1.69238	-1.09692
		0.0109	-3.27184	0.978924	0.74597	-0.155436	1.15621		0.0218	0.124885	-0.0241871	-0.667706	-1.79427	-1.00934
		0.01095	-3.27184	0.978924	0.74597	-0.155436	1.15621		0.0219	0.130331	0.0525883	-0.596539	-1.87991	-0.917295
		0.011	-3.27184	0.978924	0.74597	-0.155436	1.15621		0.022	0.123946	0.134749	-0.515907	-1.94794	-0.825416
		0.01105	-3.27184	0.978924	0.74597	-0.155436	1.15621		0.0221	0.108149	0.221391	-0.427847	-1.99729	-0.737503
		0.0111	-3.27184	0.978924	0.74597	-0.155436	1.15621		0.0222	0.0857445	0.311657	-0.334891	-2.02723	-0.656508
		0.01115	-3.27184	0.978924	0.74597	-0.155436	1.15621		0.0223	0.0597003	0.404714	-0.239892	-2.03737	-0.58482
		0.0112	-3.27184	0.978924	0.74597	-0.155436	1.15621		0.0224	0.032922	0.499732	-0.145748	-2.02759	-0.524684
		0.01125	-3.27184	0.978924	0.74597	-0.155436	1.15621		0.0225	0.00807792	0.595886	-0.055071	-1.99789	-0.478606
		0.0113	-3.27184	0.978924	0.74597	-0.155436	1.15621		0.0226	-0.0124878	0.692373	0.0301313	-1.94833	-0.44957
		0.01135	-3.27184	0.978924	0.74597	-0.155436	1.15621		0.0227	-0.0267743	0.788435	0.10872	-1.87916	-0.440952
		0.0114	-3.27184	0.978924	0.74597	-0.155436	1.15621		0.0228	-0.0331303	0.883326	0.180555	-1.79106	-0.456109
		0.01145	-3.27184	0.978924	0.74597	-0.155436	1.15621		0.0229	-0.0303028	0.976214	0.24643	-1.68535	-0.497763
		0.0115	-3.27184	0.978924	0.74597	-0.155436	1.15621		0.023	-0.0175441	1.06605	0.307788	-1.56421	-0.567367
		0.01155	-3.27184	0.978924	0.74597	-0.155436	1.15621		0.0231	0.00527315	1.15151	0.36633	-1.43075	-0.664611
		0.0116	-3.27184	0.978924	0.74597	-0.155436	1.15621		0.0232	0.0376131	1.23098	0.423645	-1.28879	-0.787199
		0.01165	-3.27184	0.978924	0.74597	-0.155436	1.15621		0.0233	0.0783495	1.30272	0.480957	-1.14269	-0.930975
		0.0117	-3.27184	0.978924	0.74597	-0.155436	1.15621		0.0234	0.125925	1.36497	0.53899	-0.996946	-1.0904
		0.01175	-3.27184	0.978924	0.74597	-0.155436	1.15621		0.0235	0.178526	1.41611	0.597953	-0.855913	-1.25927
		0.0118	-3.27184	0.978924	0.74597	-0.155436	1.15621		0.0236	0.234229	1.45474	0.657583	-0.723517	-1.43143
		0.01185	-3.27184	0.978924	0.74597	-0.155436	1.15621		0.0237	0.291117	1.47981	0.717245	-0.603043	-1.60129
		0.0119	-3.27184	0.978924	0.74597	-0.155436	1.15621		0.0238	0.347376	1.49077	0.776022	-0.496992	-1.76417
		0.01195	-3.27184	0.978924	0.74597	-0.155436	1.15621		0.0239	0.401377	1.4877	0.832762	-0.407019	-1.91635
		0.012	-3.27184	0.978924	0.74597	-0.155436	1.15621		0.024	0.451745	1.4713	0.88611	-0.333917	-2.05507
		0.01205	-3.27184	0.978924	0.74597	-0.155436	1.15621		0.0241	0.497433	1.44277	0.934545	-0.277641	-2.17829
		0.0121	-3.27184	0.978924	0.74597	-0.155436	1.15621		0.0242	0.537793	1.40353	0.976461	-0.237342	-2.28438
		0.01215	-3.27184	0.978924	0.74597	-0.155436	1.15621		0.0243	0.572614	1.35491	1.01027	-0.21146	-2.37186
		0.0122	-3.27184	0.978924	0.74597	-0.155436	1.15621		0.0244	0.602104	1.298	1.0345	-0.197855	-2.43915
		0.01225	-3.27184	0.978924	0.74597	-0.155436	1.15621		0.0245	0.626814	1.23353	1.04791	-0.194002	-2.48477
		0.0123	-3.27184	0.978924	0.74597	-0.155436	1.15621		0.0246	0.647518	1.16189	1.04962	-0.197199	-2.50741
		0.01235	-3.27184	0.978924	0.74597	-0.155436	1.15621		0.0247	0.665069	1.08339	1.03928	-0.204768	-2.5061
		0.0124	-3.27184	0.978924	0.74597	-0.155436	1.15621		0.0248	0.680248	0.99847	1.01715	-0.214237	-2.48027
		0.01245	-3.27184	0.978924	0.74597	-0.155436	1.15621		0.0249	0.693625	0.908163	0.984057	-0.223495	-2.42979
		0.0125	-3.27184	0.978924	0.74597	-0.155436	1.15621		0.025	0.705501	0.814338	0.941234	-0.230934	-2.35497
		0.01255	-3.27184	0.978924	0.74597	-0.155436	1.15621		0.0251	0.715932	0.719819	0.890075	-0.235542	-2.25653
		0.0126	-3.27184	0.978924	0.74597	-0.155436	1.15621		0.0252	0.724833	0.628239	0.831896	-0.236938	-2.13561
		0.01265	-3.27184	0.978924	0.74597	-0.155436	1.15621		0.0253	0.732109	0.543737	0.767816	-0.235321	-1.99371
		0.0127	-3.27184	0.978924	0.74597	-0.155436	1.15621		0.0254	0.737814	0.470629	0.698795	-0.231337	-1.83287
		0.01275	-3.27184	0.978924	0.74597	-0.155436	1.15621		0.0255	0.742267	0.413119	0.625821	-0.225882	-1.65575
		0.0128	-3.27184	0.978924	0.74597	-0.155436	1.15621		0.0256	0.746121	0.375097	0.550173	-0.219855	-1.46572
		0.01285	-3.27184	0.978924	0.74597	-0.155436	1.15621		0.0257	0.750295	0.359969	0.473679	-0.213948	-1.26684
		0.0129	-3.27184	0.978924	0.74597	-0.155436	1.15621		0.0258	0.755777	0.370495	0.398865	-0.20856	-1.06374
		0.01295	-3.27184	0.978924	0.74597	-0.155436	1.15621		0.0259	0.763348	0.408568	0.328933	-0.20386	-0.861294
		0.013	-3.27184	0.978924	0.74597	-0.155436	1.15621		0.026	0.773338	0.474992	0.267559	-0.199953	-0.664411
		0.01305	-3.27184	0.978924	0.74597	-0.155436	1.15621		0.0261	0.785473	0.569321	0.21853	-0.197025	-0.477708
		0.0131	-3.27184	0.978924	0.74597	-0.155436	1.15621		0.0262	0.798807	0.689836	0.185313	-0.195362	-0.305398
		0.01315	-3.27184	0.978924	0.74597	-0.155436	1.15621		0.0263	0.81175	0.833614	0.170617	-0.195209	-0.151259
		0.0132	-3.27184	0.978924	0.74597	-0.155436	1.15621		0.0264	0.822213	0.99663	0.176021	-0.196527	-0.0186394
		0.01325	-3.27184	0.978924	0.74597	-0.155436	1.15621		0.0265	0.827909	1.17385	0.201752	-0.198753	0.0895576
		0.0133	-3.27184	0.978924	0.74597	-0.155436	1.15621		0.0266	0.826721	1.35939	0.24664	-0.200664	0.170971
		0.01335	-3.27184	0.978924	0.74597	-0.155436	1.15621		0.0267	0.817032	1.54687	0.308256	-0.200385	0.223965
		0.0134	-3.27184	0.978924	0.74597	-0.155436	1.15621		0.0268	0.797898	1.72987	0.383179	-0.195568	0.247857
		0.01345	-3.27184	0.978924	0.74597	-0.155436	1.15621		0.0269	0.769093	1.90238	0.467343	-0.18369	0.243148
		0.0135	-3.27184	0.978924	0.74597	-0.155436	1.15621		0.027	0.73109	2.05928	0.55639	-0.162398	0.211704
		0.01355	-3.27184	0.978924	0.74597	-0.155436	1.15621		0.0271	0.685029	2.19654	0.645997	-0.129781	0.156855
		0.0136	-3.27184	0.978924	0.74597	-0.155436	1.15621		0.0272	0.632643	2.31138	0.73212	-0.0845669	0.0833524
		0.01365	-3.27184	0.978924	0.74597	-0.155436	1.15621		0.0273	0.576118	2.40222	0.811138	-0.0262643	-0.00283448
		0.0137	-3.27184	0.978924	0.74597	-0.155436	1.15621		0.0274	0.517901	2.46849	0.879899	0.044731	-0.0949613
		0.01375	-3.27184	0.978924	0.74597	-0.155436	1.15621		0.0275	0.460465	2.51034	0.935679	0.12709	-0.186122
		0.0138	-3.27184	0.978924	0.74597	-0.155436	1.15621		0.0276	0.406073	2.52839	0.976132	0.218625	-0.269911
		0.01385	-3.27184	0.978924	0.74597	-0.155436	1.15621		0.0277	0.356546	2.52356	0.99929	0.316475	-0.340998
		0.0139	-3.27184	0.978924	0.74597	-0.155436	1.15621		0.0278	0.313046	2.49706	1.00365	0.417359	-0.395544
		0.01395	-3.27184	0.978924	0.74597	-0.155436	1.15621		0.0279	0.275948	2.45043	0.988328	0.517837	-0.431467
		0.014	-3.27184	0.978924	0.74597	-0.155436	1.15621		0.028	0.244854	2.38562	0.953141	0.614545	-0.448497
		0.01405	-3.27184	0.978924	0.74597	-0.155436	1.15621		0.0281	0.218813	2.30504	0.89866	0.704381	-0.448025
		0.0141	-3.27184	0.978924	0.74597	-0.155436	1.15621		0.0282	0.196681	2.21152	0.82613	0.784618	-0.432793
		0.01415	-3.27184	0.978924	0.74597	-0.155436	1.15621		0.0283	0.177502	2.1082	0.737378	0.852981	-0.406558
		0.0142	-3.27184	0.978924	0.74597	-0.155436	1.15621		0.0284	0.160774	1.99835	0.634667	0.907718	-0.373793
		0.01425	-3.27184	0.978924	0.74597	-0.155436	1.15621		0.0285	0.146531	1.88513	0.520508	0.947666	-0.339449
		0.0143	-3.27184	0.978924	0.74597	-0.155436	1.15621		0.0286	0.135279	1.77138	0.397435	0.972288	-0.308688
		0.01435	-3.27184	0.978924	0.74597	-0.155436	1.15621		0.0287	0.127826	1.65945	0.267844	0.981657	-0.286541
		0.0144	-3.27184	0.978924	0.74597	-0.155436	1.15621		0.0288	0.125083	1.55123	0.133948	0.976399	-0.277479
		0.01445	-3.27184	0.978924	0.74597	-0.155436	1.15621		0.0289	0.127866	1.44817	-0.00213549	0.957571	-0.28495
		0.0145	-3.27184	0.978924	0.74597	-0.155436	1.15621		0.029	0.136735	1.35151	-0.138243	0.926503	-0.310956
		0.01455	-3.27184	0.978924	0.74597	-0.155436	1.15621		0.0291	0.151848	1.26239	-0.272023	0.884625	-0.355764
		0.0146	-3.27184	0.978924	0.74597	-0.155436	1.15621		0.0292	0.172839	1.18192	-0.400869	0.833328	-0.417798
		0.01465	-3.27184	0.978924	0.74597	-0.155436	1.15621		0.0293	0.198761	1.11107	-0.521945	0.773919	-0.493775
		0.0147	-3.27184	0.978924	0.74597	-0.155436	1.15621		0.0294	0.228084	1.05058	-0.632335	0.707674	-0.579093
		0.01475	-3.27184	0.978924	0.74597	-0.155436	1.15621		0.0295	0.258799	1.00086	-0.72931	0.635982	-0.668395
		0.0148	-3.27184	0.978924	0.74597	-0.155436	1.15621		0.0296	0.288608	0.961903	-0.810646	0.560458	-0.75618
		0.01485	-3.27184	0.978924	0.74597	-0.155436	1.15621		0.0297	0.315158	0.933253	-0.874873	0.482961	-0.837314
		0.0149	-3.27184	0.978924	0.74597	-0.155436	1.15621		0.0298	0.336286	0.914027	-0.921387	0.405477	-0.907402
		0.01495	-3.27184	0.978924	0.74597	-0.155436	1.15621		0.0299	0.350191	0.902982	-0.950395	0.329882	-0.963009
		0.015	-3.27184	0.978924	0.74597	-0.155436	1.15621		0.03	0.355572	0.898674	-0.962755	0.257636	-1.00174
		0.01505	-3.27184	0.978924	0.74597	-0.155436	1.15621		0.0301	0.351703	0.899636	-0.959751	0.189503	-1.02222
		0.0151	-3.27184	0.978924	0.74597	-0.155436	1.15621		0.0302	0.338468	0.904561	-0.942843	0.125403	-1.02396
		0.01515	-3.27184	0.978924	0.74597	-0.155436	1.15621		0.0303	0.316292	0.912434	-0.913475	0.0644894	-1.0073
		0.0152	-3.27184	0.978924	0.74597	-0.155436	1.15621		0.0304	0.285987	0.922595	-0.872971	0.00542981	-0.973299
		0.01525	-3.27184	0.978924	0.74597	-0.155436	1.15621		0.0305	0.248562	0.934735	-0.822557	-0.0532227	-0.92374
		0.0153	-3.27184	0.978924	0.74597	-0.155436	1.15621		0.0306	0.20509	0.948827	-0.763413	-0.112706	-0.86116
		0.01535	-3.27184	0.978924	0.74597	-0.155436	1.15621		0.0307	0.156681	0.965002	-0.696691	-0.173848	-0.788866
		0.0154	-3.27184	0.978924	0.74597	-0.155436	1.15621		0.0308	0.104518	0.983387	-0.623456	-0.236972	-0.710958
		0.01545	-3.27184	0.978924	0.74597	-0.155436	1.15621		0.0309	0.0499306	1.00395	-0.544591	-0.30186	-0.63228
		0.0155	-3.27184	0.978924	0.74597	-0.155436	1.15621		0.031	-0.00558851	1.02644	-0.460756	-0.367795	-0.558198
		0.01555	-3.27184	0.978924	0.74597	-0.155436	1.15621		0.0311	-0.0604498	1.05033	-0.372461	-0.433685	-0.494118
		0.0156	-3.27184	0.978924	0.74597	-0.155436	1.15621		0.0312	-0.113076	1.075	-0.280255	-0.49822	-0.444782
		0.01565	-3.27184	0.978924	0.74597	-0.155436	1.15621		0.0313	-0.161977	1.09978	-0.184938	-0.559998	-0.41353
		0.0157	-3.27184	0.978924	0.74597	-0.155436	1.15621		0.0314	-0.205747	1.12407	-0.0877145	-0.617611	-0.401764
		0.01575	-3.27184	0.978924	0.74597	-0.155436	1.15621		0.0315	-0.243018	1.14735	0.00977495	-0.669693	-0.408763
		0.0158	-3.27184	0.978924	0.74597	-0.155436	1.15621		0.0316	-0.272442	1.16923	0.105559	-0.714932	-0.431931
		0.01585	-3.27184	0.978924	0.74597	-0.155436	1.15621		0.0317	-0.292749	1.18931	0.197558	-0.75202	-0.467448
		0.0159	-3.27184	0.978924	0.74597	-0.155436	1.15621		0.0318	-0.302837	1.20708	0.283859	-0.779563	-0.511136
		0.01595	-3.27184	0.978924	0.74597	-0.155436	1.15621		0.0319	-0.301863	1.22184	0.362979	-0.796016	-0.559271
		0.016	-3.27184	0.978924	0.74597	-0.155436	1.15621		0.032	-0.289353	1.23262	0.434019	-0.799721	-0.60903
		0.01605	-3.27184	0.978924	0.74597	-0.155436	1.15621		0.0321	-0.265333	1.23827	0.496675	-0.789069	-0.658478
		0.0161	-3.27184	0.978924	0.74597	-0.155436	1.15621		0.0322	-0.23045	1.23755	0.551092	-0.762737	-0.706192
		0.01615	-3.27184	0.978924	0.74597	-0.155436	1.15621		0.0323	-0.18602	1.22939	0.597616	-0.719913	-0.750792
		0.0162	-3.27184	0.978924	0.74597	-0.155436	1.15621		0.0324	-0.133961	1.21299	0.6365	-0.660444	-0.790643
		0.01625	-3.27184	0.978924	0.74597	-0.155436	1.15621		0.0325	-0.0766337	1.18805	0.667638	-0.584891	-0.82386
		0.0163	-3.27184	0.978924	0.74597	-0.155436	1.15621		0.0326	-0.0166447	1.15487	0.690407	-0.494501	-0.848524
		0.01635	-3.27184	0.978924	0.74597	-0.155436	1.15621		0.0327	0.0433686	1.11437	0.703673	-0.391074	-0.862964
		0.0164	-3.27184	0.978924	0.74597	-0.155436	1.15621		0.0328	0.100929	1.06813	0.705978	-0.276739	-0.86595
		0.01645	-3.27184	0.978924	0.74597	-0.155436	1.15621		0.0329	0.153848	1.01828	0.695838	-0.1537	-0.856816
		0.0165	-3.27184	0.978924	0.74597	-0.155436	1.15621		0.033	0.200266	0.96735	0.67208	-0.024048	-0.835555
		0.01655	-3.27184	0.978924	0.74597	-0.155436	1.15621		0.0331	0.238639	0.918001	0.6341	0.110297	-0.802888
		0.0166	-3.27184	0.978924	0.74597	-0.155436	1.15621		0.0332	0.267716	0.872858	0.582001	0.247523	-0.760254
		0.01665	-3.27184	0.978924	0.74597	-0.155436	1.15621		0.0333	0.286516	0.834409	0.51659	0.385803	-0.709687
		0.0167	-3.27184	0.978924	0.74597	-0.155436	1.15621		0.0334	0.29431	0.805044	0.439235	0.523158	-0.653585
		0.01675	-3.27184	0.978924	0.74597	-0.155436	1.15621		0.0335	0.290559	0.787085	0.35163	0.657338	-0.594448
		0.0168	-3.27184	0.978924	0.74597	-0.155436	1.15621		0.0336	0.274844	0.782683	0.255548	0.785743	-0.534699
		0.01685	-3.27184	0.978924	0.74597	-0.155436	1.15621		0.0337	0.246821	0.793582	0.152693	0.90542	-0.47671
		0.0169	-3.27184	0.978924	0.74597	-0.155436	1.15621		0.0338	0.20627	0.820789	0.0446974	1.01314	-0.423013
		0.01695	-3.27184	0.978924	0.74597	-0.155436	1.15621		0.0339	0.153234	0.864289	-0.0667668	1.1056	-0.376512
		0.017	-3.27184	0.978924	0.74597	-0.155436	1.15621		0.034	0.0882278	0.922948	-0.179853	1.17963	-0.340499
		0.01705	-3.27184	0.978924	0.74597	-0.155436	1.15621		0.0341	0.0123912	0.994658	-0.292473	1.2326	-0.318353
		0.0171	-3.27184	0.978924	0.74597	-0.155436	1.15621		0.0342	-0.0724713	1.07668	-0.402336	1.26271	-0.312997
		0.01715	-3.27184	0.978924	0.74597	-0.155436	1.15621		0.0343	-0.164013	1.16603	-0.507085	1.26924	-0.326297
		0.0172	-3.27184	0.978924	0.74597	-0.155436	1.15621		0.0344	-0.259598	1.25983	-0.604485	1.25254	-0.358631
		0.01725	-3.27184	0.978924	0.74597	-0.155436	1.15621		0.0345	-0.356628	1.35539	-0.692582	1.21391	-0.408768
		0.0173	-3.27184	0.978924	0.74597	-0.155436	1.15621		0.0346	-0.45286	1.45029	-0.769785	1.15526	-0.474105
		0.01735	-3.27184	0.978924	0.74597	-0.155436	1.15621		0.0347	-0.546672	1.54223	-0.834859	1.07894	-0.551164
		0.0174	-3.27184	0.978924	0.74597	-0.155436	1.15621		0.0348	-0.637222	1.62901	-0.886874	0.987552	-0.636214
		0.01745	-3.27184	0.978924	0.74597	-0.155436	1.15621		0.0349	-0.724452	1.70846	-0.925172	0.88382	-0.72584
		0.0175	-3.27184	0.978924	0.74597	-0.155436	1.15621		0.035	-0.808884	1.77853	-0.949367	0.770471	-0.817357
		0.01755	-3.27184	0.978924	0.74597	-0.155436	1.15621		0.0351	-0.891285	1.83734	-0.959351	0.650125	-0.909028
		0.0176	-3.27184	0.978924	0.74597	-0.155436	1.15621		0.0352	-0.97232	1.88324	-0.955263	0.5252	-1.00014
		0.01765	-3.27184	0.978924	0.74597	-0.155436	1.15621		0.0353	-1.05234	1.91493	-0.937407	0.397838	-1.09093
		0.0177	-3.27184	0.978924	0.74597	-0.155436	1.15621		0.0354	-1.13131	1.93151	-0.906207	0.269844	-1.18244
		0.01775	-3.27184	0.978924	0.74597	-0.155436	1.15621		0.0355	-1.20888	1.93247	-0.862257	0.142646	-1.27618
		0.0178	-3.27184	0.978924	0.74597	-0.155436	1.15621		0.0356	-1.28433	1.91769	-0.806455	0.0173112	-1.37374
		0.01785	-3.27184	0.978924	0.74597	-0.155436	1.15621		0.0357	-1.35664	1.88741	-0.740137	-0.105374	-1.47647
		0.0179	-3.27184	0.978924	0.74597	-0.155436	1.15621		0.0358	-1.42442	1.8422	-0.665126	-0.224724	-1.58523
		0.01795	-3.27184	0.978924	0.74597	-0.155436	1.15621		0.0359	-1.486	1.78304	-0.583672	-0.339912	-1.70042
		0.018	-3.27184	0.978924	0.74597	-0.155436	1.15621		0.036	-1.5395	1.71135	-0.498286	-0.449727	-1.82201
		0.01805	-3.27184	0.978924	0.74597	-0.155436	1.15621		0.0361	-1.58296	1.62913	-0.41153	-0.552434	-1.94952
		0.0181	-3.27184	0.978924	0.74597	-0.155436	1.15621		0.0362	-1.61449	1.53902	-0.325806	-0.645819	-2.08184
		0.01815	-3.27184	0.978924	0.74597	-0.155436	1.15621		0.0363	-1.63246	1.44429	-0.243186	-0.727429	-2.21699
		0.0182	-3.27184	0.978924	0.74597	-0.155436	1.15621		0.0364	-1.63563	1.34869	-0.165329	-0.794932	-2.35188
		0.01825	-3.27184	0.978924	0.74597	-0.155436	1.15621		0.0365	-1.62332	1.25619	-0.0934885	-0.846454	-2.48241
		0.0183	-3.27184	0.978924	0.74597	-0.155436	1.15621		0.0366	-1.59545	1.17056	-0.0286123	-0.88082	-2.60378
		0.01835	-3.27184	0.978924	0.74597	-0.155436	1.15621		0.0367	-1.55261	1.09493	0.0285169	-0.89761	-2.71099
		0.0184	-3.27184	0.978924	0.74597	-0.155436	1.15621		0.0368	-1.49602	1.03141	0.0771488	-0.897073	-2.79949
		0.01845	-3.27184	0.978924	0.74597	-0.155436	1.15621		0.0369	-1.4275	0.980861	0.116518	-0.879973	-2.86575
		0.0185	-3.27184	0.978924	0.74597	-0.155436	1.15621		0.037	-1.34938	0.942884	0.145927	-0.847468	-2.90786
		0.01855	-3.27184	0.978924	0.74597	-0.155436	1.15621		0.0371	-1.26442	0.915903	0.164931	-0.801051	-2.92578
		0.0186	-3.27184	0.978924	0.74597	-0.155436	1.15621		0.0372	-1.17573	0.897379	0.173527	-0.742489	-2.92136
		0.01865	-3.27184	0.978924	0.74597	-0.155436	1.15621		0.0373	-1.08659	0.884065	0.172236	-0.673719	-2.89795
		0.0187	-3.27184	0.978924	0.74597	-0.155436	1.15621		0.0374	-1.00036	0.872346	0.162049	-0.596743	-2.8599
		0.01875	-3.27184	0.978924	0.74597	-0.155436	1.15621		0.0375	-0.920281	0.858648	0.144295	-0.513575	-2.81185
		0.0188	-3.27184	0.978924	0.74597	-0.155436	1.15621		0.0376	-0.849384	0.839868	0.120475	-0.426218	-2.75821
		0.01885	-3.27184	0.978924	0.74597	-0.155436	1.15621		0.0377	-0.790297	0.813668	0.092085	-0.336658	-2.70272
		0.0189	-3.27184	0.978924	0.74597	-0.155436	1.15621		0.0378	-0.745064	0.778527	0.0604115	-0.246831	-2.64805
		0.01895	-3.27184	0.978924	0.74597	-0.155436	1.15621		0.0379	-0.714932	0.733558	0.0263617	-0.158613	-2.59571
		0.019	-3.27184	0.978924	0.74597	-0.155436	1.15621		0.038	-0.700189	0.678225	-0.00961223	-0.0738341	-2.54603
		0.01905	-3.27184	0.978924	0.74597	-0.155436	1.15621		0.0381	-0.700113	0.612133	-0.0474428	0.00568451	-2.49829
		0.0191	-3.27184	0.978924	0.74597	-0.155436	1.15621		0.0382	-0.713051	0.534978	-0.0872541	0.0781336	-2.45097
		0.01915	-3.27184	0.978924	0.74597	-0.155436	1.15621		0.0383	-0.736574	0.44662	-0.129133	0.141744	-2.40193
		0.0192	-3.27184	0.978924	0.74597	-0.155436	1.15621		0.0384	-0.767647	0.347194	-0.172962	0.194815	-2.34862
		0.01925	-3.27184	0.978924	0.74597	-0.155436	1.15621		0.0385	-0.802816	0.237241	-0.218361	0.235723	-2.28836
		0.0193	-3.27184	0.978924	0.74597	-0.155436	1.15621		0.0386	-0.838419	0.117832	-0.264705	0.26293	-2.21862
		0.01935	-3.27184	0.978924	0.74597	-0.155436	1.15621		0.0387	-0.870835	-0.00934369	-0.311182	0.275048	-2.13743
		0.0194	-3.27184	0.978924	0.74597	-0.155436	1.15621		0.0388	-0.896725	-0.142016	-0.356829	0.27097	-2.0437
		0.01945	-3.27184	0.978924	0.74597	-0.155436	1.15621		0.0389	-0.913249	-0.277487	-0.400538	0.250096	-1.93742
		0.0195	-3.27184	0.978924	0.74597	-0.155436	1.15621		0.039	-0.918266	-0.412862	-0.441051	0.212542	-1.81983
		0.01955	-3.27184	0.978924	0.74597	-0.155436	1.15621		0.0391	-0.910476	-0.545228	-0.477013	0.159235	-1.69336
		0.0196	-3.27184	0.978924	0.74597	-0.155436	1.15621		0.0392	-0.889504	-0.671746	-0.50711	0.0918001	-1.56156
		0.01965	-3.27184	0.978924	0.74597	-0.155436	1.15621		0.0393	-0.855917	-0.78966	-0.53032	0.0121845	-1.42902
		0.0197	-3.27184	0.978924	0.74597	-0.155436	1.15621		0.0394	-0.811219	-0.896349	-0.546228	-0.0779197	-1.30151
		0.01975	-3.27184	0.978924	0.74597	-0.155436	1.15621		0.0395	-0.757914	-0.989531	-0.555367	-0.177754	-1.18653
		0.0198	-3.27184	0.978924	0.74597	-0.155436	1.15621		0.0396	-0.699627	-1.06765	-0.559543	-0.288115	-1.09394
		0.01985	-3.27184	0.978924	0.74597	-0.155436	1.15621		0.0397	-0.641284	-1.1304	-0.562088	-0.411787	-1.03679
		0.0199	-3.27184	0.978924	0.74597	-0.155436	1.15621		0.0398	-0.589281	-1.1792	-0.568044	-0.553696	-1.03181
		0.01995	-3.27184	0.978924	0.74597	-0.155436	1.15621		0.0399	-0.551576	-1.21764	-0.584245	-0.720824	-1.09986
		0.02	-3.27184	0.978924	0.74597	-0.155436	1.15621		0.04	-0.537631	-1.25176	-0.619273	-0.921943	-1.26591
		0.02005	-3.27184	0.978924	0.74597	-0.155436	1.15621		0.0401	-0.558189	-1.29024	-0.683249	-1.16727	-1.55874
		0.0201	-3.27184	0.978924	0.74597	-0.155436	1.15621		0.0402	-0.62491	-1.34447	-0.787491	-1.46804	-2.01022
		0.02015	-3.27184	0.978924	0.74597	-0.155436	1.15621		0.0403	-0.749948	-1.42838	-0.944105	-1.83612	-2.65431
		0.0202	-3.27184	0.978924	0.74597	-0.155436	1.15621		0.0404	-0.945507	-1.55809	-1.16555	-2.28355	-3.52557
		0.02025	-3.27184	0.978924	0.74597	-0.155436	1.15621		0.0405	-1.22345	-1.75139	-1.46417	-2.8222	-4.65756
		0.0203	-3.27184	0.978924	0.74597	-0.155436	1.15621		0.0406	-1.59493	-2.02694	-1.85169	-3.46345	-6.08104
		0.02035	-3.27184	0.978924	0.74597	-0.155436	1.15621		0.0407	-2.07009	-2.4035	-2.33884	-4.21785	-7.8223
		0.0204	-3.27184	0.978924	0.74597	-0.155436	1.15621		0.0408	-2.65766	-2.89898	-2.93501	-5.09477	-9.90162
		0.02045	-3.27184	0.978924	0.74597	-0.155436	1.15621		0.0409	-3.36463	-3.52952	-3.6481	-6.10194	-12.3321
		0.0205	-3.27184	0.978924	0.74597	-0.155436	1.15621		0.041	-4.19584	-4.30865	-4.4843	-7.24504	-15.1187
		0.02055	-3.27184	0.978924	0.74597	-0.155436	1.15621		0.0411	-5.15369	-5.24667	-5.44789	-8.52734	-18.2584
		0.0206	-3.27184	0.978924	0.74597	-0.155436	1.15621		0.0412	-6.23796	-6.35026	-6.54103	-9.94955	-21.7393
		0.02065	-3.27184	0.978924	0.74597	-0.155436	1.15621		0.0413	-7.44573	-7.62227	-7.76356	-11.5099	-25.5418
		0.0207	-3.27184	0.978924	0.74597	-0.155436	1.15621		0.0414	-8.77141	-9.06164	-9.11284	-13.2045	-29.6383
		0.02075	-3.27184	0.978924	0.74597	-0.155436	1.15621		0.0415	-10.2069	-10.6634	-10.5838	-15.0273	-33.9944
		0.0208	-3.27184	0.978924	0.74597	-0.155436	1.15621		0.0416	-11.7419	-12.419	-12.1688	-16.9709	-38.5698
		0.02085	-3.27184	0.978924	0.74597	-0.155436	1.15621		0.0417	-13.3642	-14.316	-13.8582	-19.0265	-43.3194
		0.0209	-3.27184	0.978924	0.74597	-0.155436	1.15621		0.0418	-15.0604	-16.3391	-15.6401	-21.1843	-48.1949
		0.02095	-3.27184	0.978924	0.74597	-0.155436	1.15621		0.0419	-16.8163	-18.4703	-17.5014	-23.4334	-53.1462
		0.021	-3.27184	0.978924	0.74597	-0.155436	1.15621		0.042	-18.6173	-20.6897	-19.4276	-25.7622	-58.1223
		0.02105	-3.27184	0.978924	0.74597	-0.155436	1.15621		0.0421	-20.4489	-22.9766	-21.4037	-28.1578	-63.0734
		0.0211	-3.27184	0.978924	0.74597	-0.155436	1.15621		0.0422	-22.2969	-25.3102	-23.4143	-30.6068	-67.9517
		0.02115	-3.27184	0.978924	0.74597	-0.155436	1.15621		0.0423	-24.1476	-27.6697	-25.4443	-33.0949	-72.7127
		0.0212	-3.27184	0.978924	0.74597	-0.155436	1.15621		0.0424	-25.9874	-30.0356	-27.4787	-35.607	-77.317
		0.02125	-3.27184	0.978924	0.74597	-0.155436	1.15621		0.0425	-27.8036	-32.3889	-29.5031	-38.1277	-81.7305
		0.0213	-3.27184	0.978924	0.74597	-0.155436	1.15621		0.0426	-29.5841	-34.7121	-31.5036	-40.6415	-85.9255
		0.02135	-3.27184	0.978924	0.74597	-0.155436	1.15621		0.0427	-31.3181	-36.9889	-33.4669	-43.1333	-89.8811
		0.0214	-3.27184	0.978924	0.74597	-0.155436	1.15621		0.0428	-32.9959	-39.2045	-35.3815	-45.589	-93.583
		0.02145	-3.27184	0.978924	0.74597	-0.155436	1.15621		0.0429	-34.6099	-41.346	-37.2374	-47.9961	-97.0232
		0.0215	-3.27184	0.978924	0.74597	-0.155436	1.15621		0.043	-36.154	-43.4024	-39.0267	-50.3438	-100.2
		0.02155	-3.27184	0.978924	0.74597	-0.155436	1.15621		0.0431	-37.624	-45.3649	-40.7438	-52.6231	-103.116
		0.0216	-3.27184	0.978924	0.74597	-0.155436	1.15621		0.0432	-39.0176	-47.2271	-42.3856	-54.8266	-105.781
		0.02165	-3.27184	0.978924	0.74597	-0.155436	1.15621		0.0433	-40.334	-48.9854	-43.951	-56.9489	-108.205
		0.0217	-3.27184	0.978924	0.74597	-0.155436	1.15621		0.0434	-41.5743	-50.6383	-45.4406	-58.9862	-110.404
		0.02175	-3.27184	0.978924	0.74597	-0.155436	1.15621		0.0435	-42.7407	-52.1866	-46.8568	-60.9362	-112.394
		0.0218	-3.27184	0.978924	0.74597	-0.155436	1.15621		0.0436	-43.8368	-53.6327	-48.2029	-62.7979	-114.197
		0.02185	-3.27184	0.978924	0.74597	-0.155436	1.15621		0.0437	-44.8674	-54.9804	-49.4832	-64.5718	-115.83
		0.0219	-3.27184	0.978924	0.74597	-0.155436	1.15621		0.0438	-45.8385	-56.2345	-50.7026	-66.2591	-117.314
		0.02195	-3.27184	0.978924	0.74597	-0.155436	1.15621		0.0439	-46.7565	-57.4004	-51.8665	-67.8626	-118.668
		0.022	-3.27184	0.978924	0.74597	-0.155436	1.15621		0.044	-47.6289	-58.4847	-52.9806	-69.3858	-119.911
		0.02205	-3.27184	0.978924	0.74597	-0.155436	1.15621		0.0441	-48.463	-59.4946	-54.0507	-70.8333	-121.06
		0.0221	-3.27184	0.978924	0.74597	-0.155436	1.15621		0.0442	-49.2662	-60.4383	-55.0831	-72.211	-122.128
		0.02215	-3.27184	0.978924	0.74597	-0.155436	1.15621		0.0443	-50.0456	-61.3248	-56.0839	-73.5252	-123.131
		0.0222	-3.27184	0.978924	0.74597	-0.155436	1.15621		0.0444	-50.8077	-62.1635	-57.0592	-74.7828	-124.079
		0.02225	-3.27184	0.978924	0.74597	-0.155436	1.15621		0.0445	-51.5581	-62.9642	-58.0151	-75.991	-124.984
		0.0223	-3.27184	0.978924	0.74597	-0.155436	1.15621		0.0446	-52.3018	-63.7366	-58.957	-77.1569	-125.857
		0.02235	-3.27184	0.978924	0.74597	-0.155436	1.15621		0.0447	-53.043	-64.4898	-59.8896	-78.2875	-126.705
		0.0224	-3.27184	0.978924	0.74597	-0.155436	1.15621		0.0448	-53.7851	-65.2321	-60.817	-79.3895	-127.54
		0.02245	-3.27184	0.978924	0.74597	-0.155436	1.15621		0.0449	-54.5308	-65.97	-61.7429	-80.4691	-128.369
		0.0225	-3.27184	0.978924	0.74597	-0.155436	1.15621		0.045	-55.2819	-66.709	-62.6701	-81.5321	-129.2
		0.02255	-3.27184	0.978924	0.74597	-0.155436	1.15621		0.0451	-56.0393	-67.4527	-63.6013	-82.5836	-130.043
		0.0226	-3.27184	0.978924	0.74597	-0.155436	1.15621		0.0452	-56.8025	-68.2034	-64.5382	-83.6279	-130.903
		0.02265	-3.27184	0.978924	0.74597	-0.155436	1.15621		0.0453	-57.5703	-68.9622	-65.4821	-84.6681	-131.788
		0.0227	-3.27184	0.978924	0.74597	-0.155436	1.15621		0.0454	-58.3402	-69.729	-66.433	-85.7062	-132.703
		0.02275	-3.27184	0.978924	0.74597	-0.155436	1.15621		0.0455	-59.1093	-70.5029	-67.3903	-86.7431	-133.651
		0.0228	-3.27184	0.978924	0.74597	-0.155436	1.15621		0.0456	-59.8738	-71.2823	-68.3522	-87.7782	-134.635
		0.02285	-3.27184	0.978924	0.74597	-0.155436	1.15621		0.0457	-60.6297	-72.0647	-69.3162	-88.8102	-135.655
		0.0229	-3.27184	0.978924	0.74597	-0.155436	1.15621		0.0458	-61.3731	-72.8472	-70.2792	-89.8369	-136.707
		0.02295	-3.27184	0.978924	0.74597	-0.155436	1.15621		0.0459	-62.1004	-73.6264	-71.238	-90.8556	-137.787
		0.023	-3.27184	0.978924	0.74597	-0.155436	1.15621		0.046	-62.8088	-74.3989	-72.1891	-91.8641	-138.891
		0.02305	-3.27184	0.978924	0.74597	-0.155436	1.15621		0.0461	-63.4961	-75.1614	-73.1292	-92.8599	-140.01
		0.0231	-3.27184	0.978924	0.74597	-0.155436	1.15621		0.0462	-64.1614	-75.9112	-74.0553	-93.841	-141.139
		0.02315	-3.27184	0.978924	0.74597	-0.155436	1.15621		0.0463	-64.8045	-76.647	-74.9642	-94.8055	-142.271
		0.0232	-3.27184	0.978924	0.74597	-0.155436	1.15621		0.0464	-65.4256	-77.3683	-75.8531	-95.751	-143.4
		0.02325	-3.27184	0.978924	0.74597	-0.155436	1.15621		0.0465	-66.0256	-78.076	-76.7187	-96.6751	-144.522
		0.0233	-3.27184	0.978924	0.74597	-0.155436	1.15621		0.0466	-66.605	-78.7722	-77.5577	-97.5749	-145.636
		0.02335	-3.27184	0.978924	0.74597	-0.155436	1.15621		0.0467	-67.1644	-79.4595	-78.3666	-98.4477	-146.74
		0.0234	-3.27184	0.978924	0.74597	-0.155436	1.15621		0.0468	-67.704	-80.1408	-79.1419	-99.2913	-147.831
		0.02345	-3.27184	0.978924	0.74597	-0.155436	1.15621		0.0469	-68.2236	-80.8188	-79.88	-100.104	-148.908
		0.0235	-3.27184	0.978924	0.74597	-0.155436	1.15621		0.047	-68.7232	-81.4958	-80.5779	-100.887	-149.97
		0.02355	-3.27184	0.978924	0.74597	-0.155436	1.15621		0.0471	-69.2021	-82.1732	-81.2337	-101.639	-151.011
		0.0236	-3.27184	0.978924	0.74597	-0.155436	1.15621		0.0472	-69.6604	-82.8514	-81.8463	-102.364	-152.027
		0.02365	-3.27184	0.978924	0.74597	-0.155436	1.15621		0.0473	-70.0983	-83.5304	-82.4162	-103.062	-153.013
		0.0237	-3.27184	0.978924	0.74597	-0.155436	1.15621		0.0474	-70.5167	-84.2097	-82.9455	-103.737	-153.964
		0.02375	-3.27184	0.978924	0.74597	-0.155436	1.15621		0.0475	-70.9178	-84.8884	-83.4374	-104.39	-154.874
		0.0238	-3.27184	0.978924	0.74597	-0.155436	1.15621		0.0476	-71.3042	-85.5654	-83.8961	-105.024	-155.741
		0.02385	-3.27184	0.978924	0.74597	-0.155436	1.15621		0.0477	-71.6795	-86.2391	-84.3259	-105.643	-156.561
		0.0239	-3.27184	0.978924	0.74597	-0.155436	1.15621		0.0478	-72.0472	-86.9075	-84.7316	-106.249	-157.33
		0.02395	-3.27184	0.978924	0.74597	-0.155436	1.15621		0.0479	-72.4114	-87.5679	-85.1174	-106.847	-158.049
		0.024	-3.27184	0.978924	0.74597	-0.155436	1.15621		0.048	-72.7757	-88.2167	-85.4879	-107.439	-158.714
		0.02405	-3.27184	0.978924	0.74597	-0.155436	1.15621		0.0481	-73.1433	-88.8496	-85.847	-108.031	-159.327
		0.0241	-3.27184	0.978924	0.74597	-0.155436	1.15621		0.0482	-73.5163	-89.462	-86.1987	-108.625	-159.887
		0.02415	-3.27184	0.978924	0.74597	-0.155436	1.15621		0.0483	-73.8964	-90.0491	-86.547	-109.225	-160.396
		0.0242	-3.27184	0.978924	0.74597	-0.155436	1.15621		0.0484	-74.2838	-90.6064	-86.8957	-109.835	-160.857
		0.02425	-3.27184	0.978924	0.74597	-0.155436	1.15621		0.0485	-74.6779	-91.1304	-87.2491	-110.456	-161.275
		0.0243	-3.27184	0.978924	0.74597	-0.155436	1.15621		0.0486	-75.0769	-91.6184	-87.6107	-111.089	-161.655
		0.02435	-3.27184	0.978924	0.74597	-0.155436	1.15621		0.0487	-75.4788	-92.0692	-87.9841	-111.734	-162.007
		0.0244	-3.27184	0.978924	0.74597	-0.155436	1.15621		0.0488	-75.8809	-92.4825	-88.3723	-112.392	-162.337
		0.02445	-3.27184	0.978924	0.74597	-0.155436	1.15621		0.0489	-76.281	-92.8592	-88.7777	-113.059	-162.654
		0.0245	-3.27184	0.978924	0.74597	-0.155436	1.15621		0.049	-76.6768	-93.2013	-89.2022	-113.733	-162.966
		0.02455	-3.27184	0.978924	0.74597	-0.155436	1.15621		0.0491	-77.0664	-93.5115	-89.6469	-114.41	-163.277
		0.0246	-3.27184	0.978924	0.74597	-0.155436	1.15621		0.0492	-77.4487	-93.7928	-90.1122	-115.087	-163.591
		0.02465	-3.27184	0.978924	0.74597	-0.155436	1.15621		0.0493	-77.8228	-94.049	-90.598	-115.759	-163.912
		0.0247	-3.27184	0.978924	0.74597	-0.155436	1.15621		0.0494	-78.1891	-94.2843	-91.103	-116.42	-164.24
		0.02475	-3.27184	0.978924	0.74597	-0.155436	1.15621		0.0495	-78.5484	-94.5029	-91.6253	-117.067	-164.578
		0.0248	-3.27184	0.978924	0.74597	-0.155436	1.15621		0.0496	-78.9022	-94.7096	-92.1622	-117.695	-164.927
		0.02485	-3.27184	0.978924	0.74597	-0.155436	1.15621		0.0497	-79.2526	-94.9095	-92.7101	-118.3	-165.289
		0.0249	-3.27184	0.978924	0.74597	-0.155436	1.15621		0.0498	-79.6015	-95.1075	-93.2651	-118.878	-165.666
		0.02495	-3.27184	0.978924	0.74597	-0.155436	1.15621		0.0499	-79.9513	-95.3088	-93.8229	-119.425	-166.057
		0.025	-3.27184	0.978924	0.74597	-0.155436	1.15621		0.05	-80.3041	-95.5182	-94.3792	-119.94	-166.465
		0.02505	-3.27184	0.978924	0.74597	-0.155436	1.15621		0.0501	-80.6618	-95.7402	-94.9301	-120.423	-166.887
		0.0251	-3.27184	0.978924	0.74597	-0.155436	1.15621		0.0502	-81.026	-95.9789	-95.4726	-120.874	-167.324
		0.02515	-3.27184	0.978924	0.74597	-0.155436	1.15621		0.0503	-81.3978	-96.2375	-96.0043	-121.296	-167.773
		0.0252	-3.27184	0.978924	0.74597	-0.155436	1.15621		0.0504	-81.7775	-96.5184	-96.5236	-121.693	-168.231
		0.02525	-3.27184	0.978924	0.74597	-0.155436	1.15621		0.0505	-82.1648	-96.8231	-97.0296	-122.07	-168.696
		0.0253	-3.27184	0.978924	0.74597	-0.155436	1.15621		0.0506	-82.5586	-97.1518	-97.5213	-122.431	-169.165
		0.02535	-3.27184	0.978924	0.74597	-0.155436	1.15621		0.0507	-82.957	-97.5039	-97.9978	-122.781	-169.637
		0.0254	-3.27184	0.978924	0.74597	-0.155436	1.15621		0.0508	-83.358	-97.8772	-98.4576	-123.125	-170.11
		0.02545	-3.27184	0.978924	0.74597	-0.155436	1.15621		0.0509	-83.7591	-98.2686	-98.8991	-123.467	-170.583
		0.0255	-3.27184	0.978924	0.74597	-0.155436	1.15621		0.051	-84.1577	-98.6744	-99.3206	-123.811	-171.057
		0.02555	-3.27184	0.978924	0.74597	-0.155436	1.15621		0.0511	-84.5509	-99.09	-99.7211	-124.159	-171.532
		0.0256	-3.27184	0.978924	0.74597	-0.155436	1.15621		0.0512	-84.9362	-99.511	-100.1	-124.513	-172.007
		0.02565	-3.27184	0.978924	0.74597	-0.155436	1.15621		0.0513	-85.3107	-99.9332	-100.459	-124.876	-172.482
		0.0257	-3.27184	0.978924	0.74597	-0.155436	1.15621		0.0514	-85.672	-100.353	-100.798	-125.246	-172.955
		0.02575	-3.27184	0.978924	0.74597	-0.155436	1.15621		0.0515	-86.0175	-100.767	-101.122	-125.622	-173.424
		0.0258	-3.27184	0.978924	0.74597	-0.155436	1.15621		0.0516	-86.3449	-101.174	-101.431	-126.001	-173.886
		0.02585	-3.27184	0.978924	0.74597	-0.155436	1.15621		0.0517	-86.6522	-101.573	-101.73	-126.38	-174.338
		0.0259	-3.27184	0.978924	0.74597	-0.155436	1.15621		0.0518	-86.9378	-101.962	-102.021	-126.753	-174.776
		0.02595	-3.27184	0.978924	0.74597	-0.155436	1.15621		0.0519	-87.2008	-102.342	-102.306	-127.116	-175.197
		0.026	-3.27184	0.978924	0.74597	-0.155436	1.15621		0.052	-87.4402	-102.712	-102.587	-127.466	-175.599
		0.02605	-3.27184	0.978924	0.74597	-0.155436	1.15621		0.0521	-87.6556	-103.07	-102.866	-127.798	-175.98
		0.0261	-3.27184	0.978924	0.74597	-0.155436	1.15621		0.0522	-87.8464	-103.417	-103.145	-128.112	-176.337
		0.02615	-3.27184	0.978924	0.74597	-0.155436	1.15621		0.0523	-88.0125	-103.75	-103.424	-128.407	-176.671
		0.0262	-3.27184	0.978924	0.74597	-0.155436	1.15621		0.0524	-88.1544	-104.07	-103.703	-128.686	-176.98
		0.02625	-3.27184	0.978924	0.74597	-0.155436	1.15621		0.0525	-88.2732	-104.377	-103.985	-128.95	-177.266
		0.0263	-3.27184	0.978924	0.74597	-0.155436	1.15621		0.0526	-88.3709	-104.669	-104.269	-129.204	-177.53
		0.02635	-3.27184	0.978924	0.74597	-0.155436	1.15621		0.0527	-88.4506	-104.949	-104.557	-129.451	-177.775
		0.0264	-3.27184	0.978924	0.74597	-0.155436	1.15621		0.0528	-88.5162	-105.218	-104.848	-129.695	-178.006
		0.02645	-3.27184	0.978924	0.74597	-0.155436	1.15621		0.0529	-88.5725	-105.477	-105.143	-129.939	-178.228
		0.0265	-3.27184	0.978924	0.74597	-0.155436	1.15621		0.053	-88.6247	-105.729	-105.442	-130.187	-178.445
		0.02655	-3.27184	0.978924	0.74597	-0.155436	1.15621		0.0531	-88.6784	-105.976	-105.744	-130.44	-178.661
		0.0266	-3.27184	0.978924	0.74597	-0.155436	1.15621		0.0532	-88.7389	-106.219	-106.05	-130.7	-178.878
		0.02665	-3.27184	0.978924	0.74597	-0.155436	1.15621		0.0533	-88.8114	-106.462	-106.357	-130.966	-179.099
		0.0267	-3.27184	0.978924	0.74597	-0.155436	1.15621		0.0534	-88.9004	-106.706	-106.665	-131.239	-179.325
		0.02675	-3.27184	0.978924	0.74597	-0.155436	1.15621		0.0535	-89.01	-106.954	-106.973	-131.517	-179.556
		0.0268	-3.27184	0.978924	0.74597	-0.155436	1.15621		0.0536	-89.1436	-107.206	-107.28	-131.8	-179.795
		0.02685	-3.27184	0.978924	0.74597	-0.155436	1.15621		0.0537	-89.3037	-107.465	-107.586	-132.085	-180.043
		0.0269	-3.27184	0.978924	0.74597	-0.155436	1.15621		0.0538	-89.492	-107.731	-107.891	-132.371	-180.303
		0.02695	-3.27184	0.978924	0.74597	-0.155436	1.15621		0.0539	-89.709	-108.003	-108.194	-132.657	-180.578
		0.027	-3.27184	0.978924	0.74597	-0.155436	1.15621		0.054	-89.9544	-108.281	-108.495	-132.944	-180.87
		0.02705	-3.27184	0.978924	0.74597	-0.155436	1.15621		0.0541	-90.2264	-108.562	-108.794	-133.232	-181.182
		0.0271	-3.27184	0.978924	0.74597	-0.155436	1.15621		0.0542	-90.5224	-108.844	-109.089	-133.524	-181.511
		0.02715	-3.27184	0.978924	0.74597	-0.155436	1.15621		0.0543	-90.8388	-109.125	-109.381	-133.821	-181.856
		0.0272	-3.27184	0.978924	0.74597	-0.155436	1.15621		0.0544	-91.1712	-109.402	-109.669	-134.124	-182.212
		0.02725	-3.27184	0.978924	0.74597	-0.155436	1.15621		0.0545	-91.5148	-109.672	-109.951	-134.437	-182.574
		0.0273	-3.27184	0.978924	0.74597	-0.155436	1.15621		0.0546	-91.8647	-109.933	-110.229	-134.758	-182.934
		0.02735	-3.27184	0.978924	0.74597	-0.155436	1.15621		0.0547	-92.2161	-110.183	-110.502	-135.088	-183.286
		0.0274	-3.27184	0.978924	0.74597	-0.155436	1.15621		0.0548	-92.5644	-110.422	-110.769	-135.425	-183.625
		0.02745	-3.27184	0.978924	0.74597	-0.155436	1.15621		0.0549	-92.9054	-110.648	-111.03	-135.768	-183.949
		0.0275	-3.27184	0.978924	0.74597	-0.155436	1.15621		0.055	-93.2353	-110.863	-111.285	-136.114	-184.254
		0.02755	-3.27184	0.978924	0.74597	-0.155436	1.15621		0.0551	-93.5505	-111.065	-111.532	-136.462	-184.541
		0.0276	-3.27184	0.978924	0.74597	-0.155436	1.15621		0.0552	-93.8479	-111.257	-111.771	-136.807	-184.81
		0.02765	-3.27184	0.978924	0.74597	-0.155436	1.15621		0.0553	-94.1247	-111.438	-112.001	-137.149	-185.063
		0.0277	-3.27184	0.978924	0.74597	-0.155436	1.15621		0.0554	-94.379	-111.609	-112.222	-137.484	-185.301
		0.02775	-3.27184	0.978924	0.74597	-0.155436	1.15621		0.0555	-94.6092	-111.77	-112.433	-137.813	-185.527
		0.0278	-3.27184	0.978924	0.74597	-0.155436	1.15621		0.0556	-94.8146	-111.922	-112.635	-138.132	-185.744
		0.02785	-3.27184	0.978924	0.74597	-0.155436	1.15621		0.0557	-94.995	-112.067	-112.827	-138.442	-185.953
		0.0279	-3.27184	0.978924	0.74597	-0.155436	1.15621		0.0558	-95.1511	-112.205	-113.011	-138.74	-186.156
		0.02795	-3.27184	0.978924	0.74597	-0.155436	1.15621		0.0559	-95.284	-112.337	-113.185	-139.026	-186.355
		0.028	-3.27184	0.978924	0.74597	-0.155436	1.15621		0.056	-95.3956	-112.464	-113.351	-139.298	-186.551
		0.02805	-3.27184	0.978924	0.74597	-0.155436	1.15621		0.0561	-95.4876	-112.584	-113.508	-139.557	-186.741
		0.0281	-3.27184	0.978924	0.74597	-0.155436	1.15621		0.0562	-95.5623	-112.699	-113.657	-139.802	-186.923
		0.02815	-3.27184	0.978924	0.74597	-0.155436	1.15621		0.0563	-95.6219	-112.806	-113.799	-140.034	-187.091
		0.0282	-3.27184	0.978924	0.74597	-0.155436	1.15621		0.0564	-95.6683	-112.904	-113.935	-140.256	-187.241
		0.02825	-3.27184	0.978924	0.74597	-0.155436	1.15621		0.0565	-95.7038	-112.993	-114.066	-140.47	-187.366
		0.0283	-3.27184	0.978924	0.74597	-0.155436	1.15621		0.0566	-95.7302	-113.071	-114.195	-140.678	-187.463
		0.02835	-3.27184	0.978924	0.74597	-0.155436	1.15621		0.0567	-95.7494	-113.139	-114.324	-140.884	-187.528
		0.0284	-3.27184	0.978924	0.74597	-0.155436	1.15621		0.0568	-95.763	-113.196	-114.457	-141.09	-187.561
		0.02845	-3.27184	0.978924	0.74597	-0.155436	1.15621		0.0569	-95.7729	-113.243	-114.596	-141.297	-187.564
		0.0285	-3.27184	0.978924	0.74597	-0.155436	1.15621		0.057	-95.781	-113.283	-114.744	-141.507	-187.544
		0.02855	-3.27184	0.978924	0.74597	-0.155436	1.15621		0.0571	-95.7897	-113.317	-114.902	-141.719	-187.507
		0.0286	-3.27184	0.978924	0.74597	-0.155436	1.15621		0.0572	-95.8013	-113.349	-115.073	-141.933	-187.462
		0.02865	-3.27184	0.978924	0.74597	-0.155436	1.15621		0.0573	-95.8188	-113.381	-115.255	-142.147	-187.419
		0.0287	-3.27184	0.978924	0.74597	-0.155436	1.15621		0.0574	-95.8453	-113.415	-115.449	-142.362	-187.386
		0.02875	-3.27184	0.978924	0.74597	-0.155436	1.15621		0.0575	-95.884	-113.456	-115.654	-142.575	-187.371
		0.0288	-3.27184	0.978924	0.74597	-0.155436	1.15621		0.0576	-95.938	-113.504	-115.868	-142.786	-187.38
		0.02885	-3.27184	0.978924	0.74597	-0.155436	1.15621		0.0577	-96.01	-113.564	-116.09	-142.991	-187.417
		0.0289	-3.27184	0.978924	0.74597	-0.155436	1.15621		0.0578	-96.1024	-113.637	-116.317	-143.189	-187.485
		0.02895	-3.27184	0.978924	0.74597	-0.155436	1.15621		0.0579	-96.2164	-113.727	-116.547	-143.376	-187.584
		0.029	-3.27184	0.978924	0.74597	-0.155436	1.15621		0.058	-96.3522	-113.834	-116.778	-143.55	-187.712
		0.02905	-3.27184	0.978924	0.74597	-0.155436	1.15621		0.0581	-96.509	-113.96	-117.008	-143.708	-187.869
		0.0291	-3.27184	0.978924	0.74597	-0.155436	1.15621		0.0582	-96.685	-114.106	-117.235	-143.848	-188.048
		0.02915	-3.27184	0.978924	0.74597	-0.155436	1.15621		0.0583	-96.8773	-114.273	-117.458	-143.971	-188.244
		0.0292	-3.27184	0.978924	0.74597	-0.155436	1.15621		0.0584	-97.0825	-114.459	-117.676	-144.076	-188.452
		0.02925	-3.27184	0.978924	0.74597	-0.155436	1.15621		0.0585	-97.2963	-114.664	-117.887	-144.166	-188.664
		0.0293	-3.27184	0.978924	0.74597	-0.155436	1.15621		0.0586	-97.5147	-114.885	-118.092	-144.244	-188.872
		0.02935	-3.27184	0.978924	0.74597	-0.155436	1.15621		0.0587	-97.7332	-115.12	-118.29	-144.313	-189.071
		0.0294	-3.27184	0.978924	0.74597	-0.155436	1.15621		0.0588	-97.9477	-115.365	-118.48	-144.376	-189.255
		0.02945	-3.27184	0.978924	0.74597	-0.155436	1.15621		0.0589	-98.1544	-115.619	-118.661	-144.437	-189.419
		0.0295	-3.27184	0.978924	0.74597	-0.155436	1.15621		0.059	-98.3495	-115.876	-118.831	-144.497	-189.561
		0.02955	-3.27184	0.978924	0.74597	-0.155436	1.15621		0.0591	-98.5301	-116.132	-118.988	-144.557	-189.683
		0.0296	-3.27184	0.978924	0.74597	-0.155436	1.15621		0.0592	-98.6938	-116.384	-119.129	-144.618	-189.785
		0.02965	-3.27184	0.978924	0.74597	-0.155436	1.15621		0.0593	-98.8392	-116.626	-119.253	-144.679	-189.872
		0.0297	-3.27184	0.978924	0.74597	-0.155436	1.15621		0.0594	-98.9656	-116.854	-119.358	-144.74	-189.95
		0.02975	-3.27184	0.978924	0.74597	-0.155436	1.15621		0.0595	-99.0732	-117.063	-119.443	-144.801	-190.023
		0.0298	-3.27184	0.978924	0.74597	-0.155436	1.15621		0.0596	-99.1627	-117.251	-119.51	-144.861	-190.097
		0.02985	-3.27184	0.978924	0.74597	-0.155436	1.15621		0.0597	-99.2355	-117.415	-119.561	-144.921	-190.177
		0.0299	-3.27184	0.978924	0.74597	-0.155436	1.15621		0.0598	-99.2929	-117.552	-119.597	-144.981	-190.266
		0.02995	-3.27184	0.978924	0.74597	-0.155436	1.15621		0.0599	-99.3368	-117.663	-119.623	-145.044	-190.368
		0.03	-3.27184	0.978924	0.74597	-0.155436	1.15621		0.06	-99.3693	-117.747	-119.641	-145.111	-190.486
		0.03005	-3.27184	0.978924	0.74597	-0.155436	1.15621		0.0601	-99.3927	-117.803	-119.654	-145.182	-190.624
		0.0301	-3.27184	0.978924	0.74597	-0.155436	1.15621		0.0602	-99.4096	-117.834	-119.664	-145.26	-190.784
		0.03015	-3.27184	0.978924	0.74597	-0.155436	1.15621		0.0603	-99.4227	-117.84	-119.673	-145.343	-190.966
		0.0302	-3.27184	0.978924	0.74597	-0.155436	1.15621		0.0604	-99.4346	-117.823	-119.681	-145.432	-191.172
		0.03025	-3.27184	0.978924	0.74597	-0.155436	1.15621		0.0605	-99.448	-117.788	-119.69	-145.525	-191.401
		0.0303	-3.27184	0.978924	0.74597	-0.155436	1.15621		0.0606	-99.4656	-117.737	-119.702	-145.621	-191.651
		0.03035	-3.27184	0.978924	0.74597	-0.155436	1.15621		0.0607	-99.4896	-117.674	-119.717	-145.72	-191.919
		0.0304	-3.27184	0.978924	0.74597	-0.155436	1.15621		0.0608	-99.5221	-117.605	-119.737	-145.818	-192.202
		0.03045	-3.27184	0.978924	0.74597	-0.155436	1.15621		0.0609	-99.5649	-117.534	-119.763	-145.915	-192.497
		0.0305	-3.27184	0.978924	0.74597	-0.155436	1.15621		0.061	-99.6194	-117.467	-119.796	-146.009	-192.799
		0.03055	-3.27184	0.978924	0.74597	-0.155436	1.15621		0.0611	-99.6865	-117.41	-119.836	-146.099	-193.104
		0.0306	-3.27184	0.978924	0.74597	-0.155436	1.15621		0.0612	-99.767	-117.368	-119.885	-146.182	-193.407
		0.03065	-3.27184	0.978924	0.74597	-0.155436	1.15621		0.0613	-99.8608	-117.347	-119.943	-146.257	-193.705
		0.0307	-3.27184	0.978924	0.74597	-0.155436	1.15621		0.0614	-99.9676	-117.349	-120.009	-146.325	-193.993
		0.03075	-3.27184	0.978924	0.74597	-0.155436	1.15621		0.0615	-100.087	-117.378	-120.083	-146.385	-194.27
		0.0308	-3.27184	0.978924	0.74597	-0.155436	1.15621		0.0616	-100.217	-117.434	-120.165	-146.44	-194.533
		0.03085	-3.27184	0.978924	0.74597	-0.155436	1.15621		0.0617	-100.357	-117.517	-120.255	-146.492	-194.781
		0.0309	-3.27184	0.978924	0.74597	-0.155436	1.15621		0.0618	-100.504	-117.624	-120.352	-146.544	-195.013
		0.03095	-3.27184	0.978924	0.74597	-0.155436	1.15621		0.0619	-100.656	-117.753	-120.456	-146.599	-195.229
		0.031	-3.27184	0.978924	0.74597	-0.155436	1.15621		0.062	-100.81	-117.901	-120.564	-146.659	-195.429
		0.03105	-3.27184	0.978924	0.74597	-0.155436	1.15621		0.0621	-100.964	-118.064	-120.677	-146.729	-195.613
		0.0311	-3.27184	0.978924	0.74597	-0.155436	1.15621		0.0622	-101.114	-118.238	-120.791	-146.81	-195.78
		0.03115	-3.27184	0.978924	0.74597	-0.155436	1.15621		0.0623	-101.256	-118.42	-120.907	-146.903	-195.929
		0.0312	-3.27184	0.978924	0.74597	-0.155436	1.15621		0.0624	-101.388	-118.606	-121.021	-147.008	-196.059
		0.03125	-3.27184	0.978924	0.74597	-0.155436	1.15621		0.0625	-101.506	-118.791	-121.134	-147.127	-196.169
		0.0313	-3.27184	0.978924	0.74597	-0.155436	1.15621		0.0626	-101.608	-118.973	-121.244	-147.258	-196.258
		0.03135	-3.27184	0.978924	0.74597	-0.155436	1.15621		0.0627	-101.693	-119.149	-121.351	-147.401	-196.323
		0.0314	-3.27184	0.978924	0.74597	-0.155436	1.15621		0.0628	-101.76	-119.317	-121.454	-147.556	-196.364
		0.03145	-3.27184	0.978924	0.74597	-0.155436	1.15621		0.0629	-101.81	-119.474	-121.553	-147.722	-196.381
		0.0315	-3.27184	0.978924	0.74597	-0.155436	1.15621		0.063	-101.843	-119.62	-121.648	-147.897	-196.376
		0.03155	-3.27184	0.978924	0.74597	-0.155436	1.15621		0.0631	-101.862	-119.756	-121.739	-148.082	-196.35
		0.0316	-3.27184	0.978924	0.74597	-0.155436	1.15621		0.0632	-101.867	-119.88	-121.826	-148.274	-196.306
		0.03165	-3.27184	0.978924	0.74597	-0.155436	1.15621		0.0633	-101.862	-119.993	-121.909	-148.472	-196.245
		0.0317	-3.27184	0.978924	0.74597	-0.155436	1.15621		0.0634	-101.85	-120.097	-121.988	-148.672	-196.17
		0.03175	-3.27184	0.978924	0.74597	-0.155436	1.15621		0.0635	-101.831	-120.19	-122.064	-148.872	-196.081
		0.0318	-3.27184	0.978924	0.74597	-0.155436	1.15621		0.0636	-101.809	-120.275	-122.135	-149.069	-195.979
		0.03185	-3.27184	0.978924	0.74597	-0.155436	1.15621		0.0637	-101.786	-120.351	-122.204	-149.259	-195.863
		0.0319	-3.27184	0.978924	0.74597	-0.155436	1.15621		0.0638	-101.763	-120.42	-122.27	-149.44	-195.734
		0.03195	-3.27184	0.978924	0.74597	-0.155436	1.15621		0.0639	-101.744	-120.483	-122.334	-149.609	-195.592
		0.032	-3.27184	0.978924	0.74597	-0.155436	1.15621		0.064	-101.73	-120.541	-122.397	-149.763	-195.44
		0.03205	-3.27184	0.978924	0.74597	-0.155436	1.15621		0.0641	-101.722	-120.597	-122.458	-149.901	-195.279
		0.0321	-3.27184	0.978924	0.74597	-0.155436	1.15621		0.0642	-101.723	-120.653	-122.52	-150.02	-195.113
		0.03215	-3.27184	0.978924	0.74597	-0.155436	1.15621		0.0643	-101.734	-120.711	-122.581	-150.119	-194.944
		0.0322	-3.27184	0.978924	0.74597	-0.155436	1.15621		0.0644	-101.757	-120.776	-122.641	-150.199	-194.778
		0.03225	-3.27184	0.978924	0.74597	-0.155436	1.15621		0.0645	-101.792	-120.849	-122.7	-150.26	-194.616
		0.0323	-3.27184	0.978924	0.74597	-0.155436	1.15621		0.0646	-101.84	-120.934	-122.756	-150.304	-194.463
		0.03235	-3.27184	0.978924	0.74597	-0.155436	1.15621		0.0647	-101.901	-121.031	-122.808	-150.333	-194.321
		0.0324	-3.27184	0.978924	0.74597	-0.155436	1.15621		0.0648	-101.975	-121.142	-122.856	-150.349	-194.191
		0.03245	-3.27184	0.978924	0.74597	-0.155436	1.15621		0.0649	-102.06	-121.266	-122.899	-150.356	-194.076
		0.0325	-3.27184	0.978924	0.74597	-0.155436	1.15621		0.065	-102.155	-121.401	-122.939	-150.359	-193.976
		0.03255	-3.27184	0.978924	0.74597	-0.155436	1.15621		0.0651	-102.259	-121.543	-122.976	-150.359	-193.891
		0.0326	-3.27184	0.978924	0.74597	-0.155436	1.15621		0.0652	-102.369	-121.69	-123.013	-150.361	-193.822
		0.03265	-3.27184	0.978924	0.74597	-0.155436	1.15621		0.0653	-102.484	-121.837	-123.053	-150.367	-193.766
		0.0327	-3.27184	0.978924	0.74597	-0.155436	1.15621		0.0654	-102.602	-121.978	-123.098	-150.38	-193.722
		0.03275	-3.27184	0.978924	0.74597	-0.155436	1.15621		0.0655	-102.719	-122.109	-123.151	-150.402	-193.688
		0.0328	-3.27184	0.978924	0.74597	-0.155436	1.15621		0.0656	-102.834	-122.224	-123.214	-150.432	-193.661
		0.03285	-3.27184	0.978924	0.74597	-0.155436	1.15621		0.0657	-102.946	-122.318	-123.29	-150.472	-193.638
		0.0329	-3.27184	0.978924	0.74597	-0.155436	1.15621		0.0658	-103.053	-122.386	-123.38	-150.522	-193.616
		0.03295	-3.27184	0.978924	0.74597	-0.155436	1.15621		0.0659	-103.153	-122.425	-123.484	-150.582	-193.593
		0.033	-3.27184	0.978924	0.74597	-0.155436	1.15621		0.066	-103.247	-122.433	-123.603	-150.653	-193.568
		0.03305	-3.27184	0.978924	0.74597	-0.155436	1.15621		0.0661	-103.332	-122.409	-123.734	-150.734	-193.541
		0.0331	-3.27184	0.978924	0.74597	-0.155436	1.15621		0.0662	-103.407	-122.356	-123.875	-150.825	-193.514
		0.03315	-3.27184	0.978924	0.74597	-0.155436	1.15621		0.0663	-103.472	-122.274	-124.023	-150.924	-193.491
		0.0332	-3.27184	0.978924	0.74597	-0.155436	1.15621		0.0664	-103.526	-122.168	-124.172	-151.029	-193.476
		0.03325	-3.27184	0.978924	0.74597	-0.155436	1.15621		0.0665	-103.568	-122.042	-124.32	-151.138	-193.473
		0.0333	-3.27184	0.978924	0.74597	-0.155436	1.15621		0.0666	-103.597	-121.899	-124.462	-151.248	-193.486
		0.03335	-3.27184	0.978924	0.74597	-0.155436	1.15621		0.0667	-103.613	-121.745	-124.596	-151.357	-193.517
		0.0334	-3.27184	0.978924	0.74597	-0.155436	1.15621		0.0668	-103.616	-121.583	-124.72	-151.463	-193.568
		0.03345	-3.27184	0.978924	0.74597	-0.155436	1.15621		0.0669	-103.605	-121.417	-124.832	-151.564	-193.637
		0.0335	-3.27184	0.978924	0.74597	-0.155436	1.15621		0.067	-103.58	-121.252	-124.932	-151.661	-193.725
		0.03355	-3.27184	0.978924	0.74597	-0.155436	1.15621		0.0671	-103.541	-121.091	-125.021	-151.753	-193.827
		0.0336	-3.27184	0.978924	0.74597	-0.155436	1.15621		0.0672	-103.489	-120.937	-125.099	-151.842	-193.942
		0.03365	-3.27184	0.978924	0.74597	-0.155436	1.15621		0.0673	-103.424	-120.795	-125.17	-151.926	-194.068
		0.0337	-3.27184	0.978924	0.74597	-0.155436	1.15621		0.0674	-103.347	-120.666	-125.233	-152.007	-194.2
		0.03375	-3.27184	0.978924	0.74597	-0.155436	1.15621		0.0675	-103.26	-120.554	-125.292	-152.084	-194.337
		0.0338	-3.27184	0.978924	0.74597	-0.155436	1.15621		0.0676	-103.164	-120.46	-125.348	-152.158	-194.475
		0.03385	-3.27184	0.978924	0.74597	-0.155436	1.15621		0.0677	-103.063	-120.386	-125.401	-152.23	-194.608
		0.0339	-3.27184	0.978924	0.74597	-0.155436	1.15621		0.0678	-102.958	-120.333	-125.453	-152.3	-194.732
		0.03395	-3.27184	0.978924	0.74597	-0.155436	1.15621		0.0679	-102.854	-120.299	-125.503	-152.368	-194.841
		0.034	-3.27184	0.978924	0.74597	-0.155436	1.15621		0.068	-102.752	-120.286	-125.552	-152.436	-194.93
		0.03405	-3.27184	0.978924	0.74597	-0.155436	1.15621		0.0681	-102.657	-120.292	-125.599	-152.504	-194.996
		0.0341	-3.27184	0.978924	0.74597	-0.155436	1.15621		0.0682	-102.57	-120.316	-125.644	-152.574	-195.036
		0.03415	-3.27184	0.978924	0.74597	-0.155436	1.15621		0.0683	-102.494	-120.357	-125.686	-152.647	-195.051
		0.0342	-3.27184	0.978924	0.74597	-0.155436	1.15621		0.0684	-102.43	-120.413	-125.724	-152.722	-195.042
		0.03425	-3.27184	0.978924	0.74597	-0.155436	1.15621		0.0685	-102.379	-120.483	-125.757	-152.8	-195.014
		0.0343	-3.27184	0.978924	0.74597	-0.155436	1.15621		0.0686	-102.343	-120.565	-125.782	-152.88	-194.971
		0.03435	-3.27184	0.978924	0.74597	-0.155436	1.15621		0.0687	-102.322	-120.658	-125.799	-152.962	-194.92
		0.0344	-3.27184	0.978924	0.74597	-0.155436	1.15621		0.0688	-102.318	-120.758	-125.807	-153.046	-194.866
		0.03445	-3.27184	0.978924	0.74597	-0.155436	1.15621		0.0689	-102.331	-120.862	-125.807	-153.134	-194.816
		0.0345	-3.27184	0.978924	0.74597	-0.155436	1.15621		0.069	-102.361	-120.968	-125.799	-153.225	-194.775
		0.03455	-3.27184	0.978924	0.74597	-0.155436	1.15621		0.0691	-102.408	-121.071	-125.786	-153.323	-194.747
		0.0346	-3.27184	0.978924	0.74597	-0.155436	1.15621		0.0692	-102.47	-121.166	-125.771	-153.429	-194.737
		0.03465	-3.27184	0.978924	0.74597	-0.155436	1.15621		0.0693	-102.548	-121.251	-125.756	-153.544	-194.75
		0.0347	-3.27184	0.978924	0.74597	-0.155436	1.15621		0.0694	-102.638	-121.323	-125.743	-153.671	-194.791
		0.03475	-3.27184	0.978924	0.74597	-0.155436	1.15621		0.0695	-102.738	-121.378	-125.733	-153.809	-194.864
		0.0348	-3.27184	0.978924	0.74597	-0.155436	1.15621		0.0696	-102.848	-121.414	-125.725	-153.957	-194.975
		0.03485	-3.27184	0.978924	0.74597	-0.155436	1.15621		0.0697	-102.965	-121.431	-125.718	-154.113	-195.128
		0.0349	-3.27184	0.978924	0.74597	-0.155436	1.15621		0.0698	-103.087	-121.427	-125.713	-154.275	-195.322
		0.03495	-3.27184	0.978924	0.74597	-0.155436	1.15621		0.0699	-103.211	-121.402	-125.706	-154.438	-195.558
		0.035	-3.27184	0.978924	0.74597	-0.155436	1.15621		0.07	-103.337	-121.358	-125.698	-154.598	-195.83
		0.03505	-3.27184	0.978924	0.74597	-0.155436	1.15621		0.0701	-103.462	-121.296	-125.689	-154.752	-196.13
		0.0351	-3.27184	0.978924	0.74597	-0.155436	1.15621		0.0702	-103.585	-121.22	-125.679	-154.896	-196.45
		0.03515	-3.27184	0.978924	0.74597	-0.155436	1.15621		0.0703	-103.705	-121.132	-125.668	-155.024	-196.779
		0.0352	-3.27184	0.978924	0.74597	-0.155436	1.15621		0.0704	-103.823	-121.039	-125.657	-155.134	-197.107
		0.03525	-3.27184	0.978924	0.74597	-0.155436	1.15621		0.0705	-103.938	-120.943	-125.647	-155.223	-197.423
		0.0353	-3.27184	0.978924	0.74597	-0.155436	1.15621		0.0706	-104.052	-120.848	-125.64	-155.288	-197.72
		0.03535	-3.27184	0.978924	0.74597	-0.155436	1.15621		0.0707	-104.164	-120.759	-125.637	-155.327	-197.989
		0.0354	-3.27184	0.978924	0.74597	-0.155436	1.15621		0.0708	-104.276	-120.678	-125.638	-155.34	-198.224
		0.03545	-3.27184	0.978924	0.74597	-0.155436	1.15621		0.0709	-104.386	-120.608	-125.646	-155.326	-198.417
		0.0355	-3.27184	0.978924	0.74597	-0.155436	1.15621		0.071	-104.496	-120.552	-125.663	-155.288	-198.564
		0.03555	-3.27184	0.978924	0.74597	-0.155436	1.15621		0.0711	-104.604	-120.51	-125.688	-155.226	-198.664
		0.0356	-3.27184	0.978924	0.74597	-0.155436	1.15621		0.0712	-104.709	-120.484	-125.724	-155.146	-198.715
		0.03565	-3.27184	0.978924	0.74597	-0.155436	1.15621		0.0713	-104.812	-120.474	-125.771	-155.049	-198.72
		0.0357	-3.27184	0.978924	0.74597	-0.155436	1.15621		0.0714	-104.912	-120.481	-125.828	-154.94	-198.683
		0.03575	-3.27184	0.978924	0.74597	-0.155436	1.15621		0.0715	-105.008	-120.504	-125.896	-154.822	-198.609
		0.0358	-3.27184	0.978924	0.74597	-0.155436	1.15621		0.0716	-105.099	-120.541	-125.972	-154.698	-198.505
		0.03585	-3.27184	0.978924	0.74597	-0.155436	1.15621		0.0717	-105.187	-120.59	-126.053	-154.571	-198.379
		0.0359	-3.27184	0.978924	0.74597	-0.155436	1.15621		0.0718	-105.27	-120.648	-126.138	-154.443	-198.24
		0.03595	-3.27184	0.978924	0.74597	-0.155436	1.15621		0.0719	-105.35	-120.713	-126.224	-154.316	-198.099
		0.036	-3.27184	0.978924	0.74597	-0.155436	1.15621		0.072	-105.427	-120.781	-126.307	-154.191	-197.965
		0.03605	-3.27184	0.978924	0.74597	-0.155436	1.15621		0.0721	-105.501	-120.85	-126.385	-154.07	-197.851
		0.0361	-3.27184	0.978924	0.74597	-0.155436	1.15621		0.0722	-105.573	-120.917	-126.459	-153.953	-197.765
		0.03615	-3.27184	0.978924	0.74597	-0.155436	1.15621		0.0723	-105.641	-120.981	-126.525	-153.841	-197.718
		0.0362	-3.27184	0.978924	0.74597	-0.155436	1.15621		0.0724	-105.705	-121.039	-126.583	-153.733	-197.719
		0.03625	-3.27184	0.978924	0.74597	-0.155436	1.15621		0.0725	-105.763	-121.09	-126.632	-153.629	-197.773
		0.0363	-3.27184	0.978924	0.74597	-0.155436	1.15621		0.0726	-105.815	-121.135	-126.673	-153.53	-197.887
		0.03635	-3.27184	0.978924	0.74597	-0.155436	1.15621		0.0727	-105.858	-121.173	-126.704	-153.436	-198.06
		0.0364	-3.27184	0.978924	0.74597	-0.155436	1.15621		0.0728	-105.891	-121.202	-126.728	-153.348	-198.291
		0.03645	-3.27184	0.978924	0.74597	-0.155436	1.15621		0.0729	-105.916	-121.224	-126.746	-153.268	-198.576
		0.0365	-3.27184	0.978924	0.74597	-0.155436	1.15621		0.073	-105.931	-121.237	-126.758	-153.197	-198.906
		0.03655	-3.27184	0.978924	0.74597	-0.155436	1.15621		0.0731	-105.937	-121.243	-126.768	-153.135	-199.273
		0.0366	-3.27184	0.978924	0.74597	-0.155436	1.15621		0.0732	-105.936	-121.241	-126.776	-153.084	-199.664
		0.03665	-3.27184	0.978924	0.74597	-0.155436	1.15621		0.0733	-105.929	-121.233	-126.783	-153.044	-200.07
		0.0367	-3.27184	0.978924	0.74597	-0.155436	1.15621		0.0734	-105.917	-121.221	-126.791	-153.013	-200.479
		0.03675	-3.27184	0.978924	0.74597	-0.155436	1.15621		0.0735	-105.901	-121.207	-126.798	-152.99	-200.88
		0.0368	-3.27184	0.978924	0.74597	-0.155436	1.15621		0.0736	-105.882	-121.194	-126.803	-152.974	-201.264
		0.03685	-3.27184	0.978924	0.74597	-0.155436	1.15621		0.0737	-105.861	-121.185	-126.806	-152.964	-201.621
		0.0369	-3.27184	0.978924	0.74597	-0.155436	1.15621		0.0738	-105.84	-121.181	-126.803	-152.958	-201.942
		0.03695	-3.27184	0.978924	0.74597	-0.155436	1.15621		0.0739	-105.82	-121.182	-126.795	-152.958	-202.22
		0.037	-3.27184	0.978924	0.74597	-0.155436	1.15621		0.074	-105.804	-121.191	-126.779	-152.965	-202.446
		0.03705	-3.27184	0.978924	0.74597	-0.155436	1.15621		0.0741	-105.793	-121.206	-126.757	-152.98	-202.614
		0.0371	-3.27184	0.978924	0.74597	-0.155436	1.15621		0.0742	-105.789	-121.227	-126.728	-153.004	-202.718
		0.03715	-3.27184	0.978924	0.74597	-0.155436	1.15621		0.0743	-105.795	-121.253	-126.694	-153.041	-202.755
		0.0372	-3.27184	0.978924	0.74597	-0.155436	1.15621		0.0744	-105.81	-121.283	-126.657	-153.091	-202.725
		0.03725	-3.27184	0.978924	0.74597	-0.155436	1.15621		0.0745	-105.835	-121.315	-126.619	-153.156	-202.632
		0.0373	-3.27184	0.978924	0.74597	-0.155436	1.15621		0.0746	-105.871	-121.349	-126.582	-153.235	-202.48
		0.03735	-3.27184	0.978924	0.74597	-0.155436	1.15621		0.0747	-105.915	-121.382	-126.547	-153.327	-202.278
		0.0374	-3.27184	0.978924	0.74597	-0.155436	1.15621		0.0748	-105.966	-121.413	-126.515	-153.431	-202.037
		0.03745	-3.27184	0.978924	0.74597	-0.155436	1.15621		0.0749	-106.021	-121.44	-126.487	-153.546	-201.767
		0.0375	-3.27184	0.978924	0.74597	-0.155436	1.15621		0.075	-106.079	-121.462	-126.463	-153.668	-201.482
		0.03755	-3.27184	0.978924	0.74597	-0.155436	1.15621		0.0751	-106.135	-121.478	-126.445	-153.794	-201.191
		0.0376	-3.27184	0.978924	0.74597	-0.155436	1.15621		0.0752	-106.188	-121.488	-126.433	-153.923	-200.906
		0.03765	-3.27184	0.978924	0.74597	-0.155436	1.15621		0.0753	-106.233	-121.491	-126.429	-154.052	-200.636
		0.0377	-3.27184	0.978924	0.74597	-0.155436	1.15621		0.0754	-106.27	-121.488	-126.434	-154.177	-200.387
		0.03775	-3.27184	0.978924	0.74597	-0.155436	1.15621		0.0755	-106.298	-121.479	-126.448	-154.297	-200.167
		0.0378	-3.27184	0.978924	0.74597	-0.155436	1.15621		0.0756	-106.314	-121.466	-126.472	-154.408	-199.981
		0.03785	-3.27184	0.978924	0.74597	-0.155436	1.15621		0.0757	-106.319	-121.449	-126.506	-154.511	-199.834
		0.0379	-3.27184	0.978924	0.74597	-0.155436	1.15621		0.0758	-106.314	-121.428	-126.549	-154.603	-199.727
		0.03795	-3.27184	0.978924	0.74597	-0.155436	1.15621		0.0759	-106.299	-121.404	-126.599	-154.684	-199.663
		0.038	-3.27184	0.978924	0.74597	-0.155436	1.15621		0.076	-106.275	-121.374	-126.657	-154.754	-199.641
		0.03805	-3.27184	0.978924	0.74597	-0.155436	1.15621		0.0761	-106.243	-121.338	-126.722	-154.811	-199.659
		0.0381	-3.27184	0.978924	0.74597	-0.155436	1.15621		0.0762	-106.203	-121.295	-126.792	-154.857	-199.712
		0.03815	-3.27184	0.978924	0.74597	-0.155436	1.15621		0.0763	-106.157	-121.243	-126.868	-154.892	-199.794
		0.0382	-3.27184	0.978924	0.74597	-0.155436	1.15621		0.0764	-106.106	-121.181	-126.949	-154.915	-199.896
		0.03825	-3.27184	0.978924	0.74597	-0.155436	1.15621		0.0765	-106.051	-121.108	-127.035	-154.927	-200.01
		0.0383	-3.27184	0.978924	0.74597	-0.155436	1.15621		0.0766	-105.992	-121.024	-127.123	-154.929	-200.128
		0.03835	-3.27184	0.978924	0.74597	-0.155436	1.15621		0.0767	-105.932	-120.93	-127.212	-154.923	-200.244
		0.0384	-3.27184	0.978924	0.74597	-0.155436	1.15621		0.0768	-105.873	-120.826	-127.297	-154.908	-200.35
		0.03845	-3.27184	0.978924	0.74597	-0.155436	1.15621		0.0769	-105.816	-120.715	-127.375	-154.886	-200.442
		0.0385	-3.27184	0.978924	0.74597	-0.155436	1.15621		0.077	-105.764	-120.596	-127.443	-154.858	-200.516
		0.03855	-3.27184	0.978924	0.74597	-0.155436	1.15621		0.0771	-105.719	-120.473	-127.496	-154.825	-200.572
		0.0386	-3.27184	0.978924	0.74597	-0.155436	1.15621		0.0772	-105.684	-120.347	-127.533	-154.787	-200.61
		0.03865	-3.27184	0.978924	0.74597	-0.155436	1.15621		0.0773	-105.66	-120.221	-127.551	-154.744	-200.631
		0.0387	-3.27184	0.978924	0.74597	-0.155436	1.15621		0.0774	-105.651	-120.098	-127.55	-154.698	-200.639
		0.03875	-3.27184	0.978924	0.74597	-0.155436	1.15621		0.0775	-105.659	-119.983	-127.529	-154.647	-200.641
		0.0388	-3.27184	0.978924	0.74597	-0.155436	1.15621		0.0776	-105.685	-119.877	-127.49	-154.592	-200.642
		0.03885	-3.27184	0.978924	0.74597	-0.155436	1.15621		0.0777	-105.73	-119.785	-127.434	-154.533	-200.65
		0.0389	-3.27184	0.978924	0.74597	-0.155436	1.15621		0.0778	-105.793	-119.71	-127.366	-154.468	-200.669
		0.03895	-3.27184	0.978924	0.74597	-0.155436	1.15621		0.0779	-105.872	-119.654	-127.286	-154.399	-200.702
		0.039	-3.27184	0.978924	0.74597	-0.155436	1.15621		0.078	-105.964	-119.619	-127.199	-154.325	-200.749
		0.03905	-3.27184	0.978924	0.74597	-0.155436	1.15621		0.0781	-106.066	-119.607	-127.108	-154.247	-200.805
		0.0391	-3.27184	0.978924	0.74597	-0.155436	1.15621		0.0782	-106.173	-119.619	-127.015	-154.165	-200.865
		0.03915	-3.27184	0.978924	0.74597	-0.155436	1.15621		0.0783	-106.28	-119.656	-126.924	-154.082	-200.923
		0.0392	-3.27184	0.978924	0.74597	-0.155436	1.15621		0.0784	-106.384	-119.717	-126.838	-153.998	-200.971
		0.03925	-3.27184	0.978924	0.74597	-0.155436	1.15621		0.0785	-106.481	-119.802	-126.757	-153.916	-201.005
		0.0393	-3.27184	0.978924	0.74597	-0.155436	1.15621		0.0786	-106.567	-119.909	-126.685	-153.836	-201.022
		0.03935	-3.27184	0.978924	0.74597	-0.155436	1.15621		0.0787	-106.639	-120.037	-126.621	-153.762	-201.02
		0.0394	-3.27184	0.978924	0.74597	-0.155436	1.15621		0.0788	-106.695	-120.182	-126.565	-153.696	-201.002
		0.03945	-3.27184	0.978924	0.74597	-0.155436	1.15621		0.0789	-106.735	-120.34	-126.518	-153.639	-200.971
		0.0395	-3.27184	0.978924	0.74597	-0.155436	1.15621		0.079	-106.756	-120.507	-126.477	-153.595	-200.933
		0.03955	-3.27184	0.978924	0.74597	-0.155436	1.15621		0.0791	-106.76	-120.676	-126.443	-153.566	-200.893
		0.0396	-3.27184	0.978924	0.74597	-0.155436	1.15621		0.0792	-106.746	-120.844	-126.413	-153.552	-200.858
		0.03965	-3.27184	0.978924	0.74597	-0.155436	1.15621		0.0793	-106.716	-121.004	-126.387	-153.555	-200.834
		0.0397	-3.27184	0.978924	0.74597	-0.155436	1.15621		0.0794	-106.67	-121.152	-126.364	-153.576	-200.824
		0.03975	-3.27184	0.978924	0.74597	-0.155436	1.15621		0.0795	-106.61	-121.283	-126.344	-153.613	-200.834
		0.0398	-3.27184	0.978924	0.74597	-0.155436	1.15621		0.0796	-106.539	-121.394	-126.326	-153.668	-200.865
		0.03985	-3.27184	0.978924	0.74597	-0.155436	1.15621		0.0797	-106.458	-121.483	-126.311	-153.739	-200.918
		0.0399	-3.27184	0.978924	0.74597	-0.155436	1.15621		0.0798	-106.37	-121.55	-126.299	-153.826	-200.992
		0.03995	-3.27184	0.978924	0.74597	-0.155436	1.15621		0.0799	-106.278	-121.593	-126.291	-153.93	-201.085
		0.04	-3.27184	0.978924	0.74597	-0.155436	1.15621		0.08	-106.182	-121.612	-126.287	-154.05	-201.192
		0.04005	-3.27184	0.978924	0.74597	-0.155436	1.15621		0.0801	-106.086	-121.608	-126.286	-154.182	-201.307
		0.0401	-3.27184	0.978924	0.74597	-0.155436	1.15621		0.0802	-105.991	-121.58	-126.288	-154.326	-201.423
		0.04015	-3.27184	0.978924	0.74597	-0.155436	1.15621		0.0803	-105.898	-121.529	-126.291	-154.476	-201.534
		0.0402	-3.27184	0.978924	0.74597	-0.155436	1.15621		0.0804	-105.809	-121.456	-126.297	-154.63	-201.634
		0.04025	-3.27184	0.978924	0.74597	-0.155436	1.15621		0.0805	-105.725	-121.364	-126.303	-154.781	-201.716
		0.0403	-3.27184	0.978924	0.74597	-0.155436	1.15621		0.0806	-105.649	-121.257	-126.311	-154.925	-201.778
		0.04035	-3.27184	0.978924	0.74597	-0.155436	1.15621		0.0807	-105.581	-121.137	-126.32	-155.058	-201.818
		0.0404	-3.27184	0.978924	0.74597	-0.155436	1.15621		0.0808	-105.523	-121.011	-126.33	-155.174	-201.837
		0.04045	-3.27184	0.978924	0.74597	-0.155436	1.15621		0.0809	-105.475	-120.881	-126.341	-155.269	-201.834
		0.0405	-3.27184	0.978924	0.74597	-0.155436	1.15621		0.081	-105.439	-120.752	-126.352	-155.341	-201.813
		0.04055	-3.27184	0.978924	0.74597	-0.155436	1.15621		0.0811	-105.413	-120.627	-126.362	-155.388	-201.774
		0.0406	-3.27184	0.978924	0.74597	-0.155436	1.15621		0.0812	-105.399	-120.507	-126.37	-155.409	-201.72
		0.04065	-3.27184	0.978924	0.74597	-0.155436	1.15621		0.0813	-105.394	-120.394	-126.375	-155.405	-201.654
		0.0407	-3.27184	0.978924	0.74597	-0.155436	1.15621		0.0814	-105.398	-120.288	-126.377	-155.377	-201.577
		0.04075	-3.27184	0.978924	0.74597	-0.155436	1.15621		0.0815	-105.409	-120.19	-126.375	-155.328	-201.495
		0.0408	-3.27184	0.978924	0.74597	-0.155436	1.15621		0.0816	-105.425	-120.098	-126.369	-155.262	-201.411
		0.04085	-3.27184	0.978924	0.74597	-0.155436	1.15621		0.0817	-105.444	-120.013	-126.358	-155.181	-201.332
		0.0409	-3.27184	0.978924	0.74597	-0.155436	1.15621		0.0818	-105.464	-119.935	-126.343	-155.091	-201.263
		0.04095	-3.27184	0.978924	0.74597	-0.155436	1.15621		0.0819	-105.483	-119.863	-126.325	-154.993	-201.21
		0.041	-3.27184	0.978924	0.74597	-0.155436	1.15621		0.082	-105.499	-119.798	-126.302	-154.892	-201.178
		0.04105	-3.27184	0.978924	0.74597	-0.155436	1.15621		0.0821	-105.51	-119.741	-126.275	-154.79	-201.17
		0.0411	-3.27184	0.978924	0.74597	-0.155436	1.15621		0.0822	-105.517	-119.69	-126.244	-154.69	-201.185
		0.04115	-3.27184	0.978924	0.74597	-0.155436	1.15621		0.0823	-105.517	-119.648	-126.21	-154.594	-201.221
		0.0412	-3.27184	0.978924	0.74597	-0.155436	1.15621		0.0824	-105.511	-119.612	-126.172	-154.503	-201.273
		0.04125	-3.27184	0.978924	0.74597	-0.155436	1.15621		0.0825	-105.498	-119.582	-126.132	-154.416	-201.336
		0.0413	-3.27184	0.978924	0.74597	-0.155436	1.15621		0.0826	-105.479	-119.559	-126.089	-154.334	-201.403
		0.04135	-3.27184	0.978924	0.74597	-0.155436	1.15621		0.0827	-105.455	-119.541	-126.044	-154.256	-201.472
		0.0414	-3.27184	0.978924	0.74597	-0.155436	1.15621		0.0828	-105.426	-119.529	-125.994	-154.18	-201.538
		0.04145	-3.27184	0.978924	0.74597	-0.155436	1.15621		0.0829	-105.394	-119.522	-125.939	-154.104	-201.6
		0.0415	-3.27184	0.978924	0.74597	-0.155436	1.15621		0.083	-105.36	-119.521	-125.878	-154.029	-201.656
		0.04155	-3.27184	0.978924	0.74597	-0.155436	1.15621		0.0831	-105.325	-119.524	-125.808	-153.952	-201.705
		0.0416	-3.27184	0.978924	0.74597	-0.155436	1.15621		0.0832	-105.289	-119.533	-125.729	-153.873	-201.746
		0.04165	-3.27184	0.978924	0.74597	-0.155436	1.15621		0.0833	-105.254	-119.545	-125.641	-153.791	-201.779
		0.0417	-3.27184	0.978924	0.74597	-0.155436	1.15621		0.0834	-105.219	-119.56	-125.543	-153.706	-201.801
		0.04175	-3.27184	0.978924	0.74597	-0.155436	1.15621		0.0835	-105.186	-119.574	-125.439	-153.618	-201.809
		0.0418	-3.27184	0.978924	0.74597	-0.155436	1.15621		0.0836	-105.155	-119.584	-125.329	-153.527	-201.801
		0.04185	-3.27184	0.978924	0.74597	-0.155436	1.15621		0.0837	-105.126	-119.588	-125.215	-153.434	-201.774
		0.0419	-3.27184	0.978924	0.74597	-0.155436	1.15621		0.0838	-105.098	-119.582	-125.101	-153.337	-201.724
		0.04195	-3.27184	0.978924	0.74597	-0.155436	1.15621		0.0839	-105.073	-119.563	-124.987	-153.237	-201.651
		0.042	-3.27184	0.978924	0.74597	-0.155436	1.15621		0.084	-105.05	-119.528	-124.877	-153.133	-201.552
		0.04205	-3.27184	0.978924	0.74597	-0.155436	1.15621		0.0841	-105.03	-119.477	-124.771	-153.026	-201.43
		0.0421	-3.27184	0.978924	0.74597	-0.155436	1.15621		0.0842	-105.011	-119.408	-124.673	-152.916	-201.286
		0.04215	-3.27184	0.978924	0.74597	-0.155436	1.15621		0.0843	-104.993	-119.32	-124.585	-152.804	-201.123
		0.0422	-3.27184	0.978924	0.74597	-0.155436	1.15621		0.0844	-104.977	-119.217	-124.51	-152.691	-200.943
		0.04225	-3.27184	0.978924	0.74597	-0.155436	1.15621		0.0845	-104.961	-119.099	-124.449	-152.58	-200.751
		0.0423	-3.27184	0.978924	0.74597	-0.155436	1.15621		0.0846	-104.946	-118.97	-124.405	-152.473	-200.552
		0.04235	-3.27184	0.978924	0.74597	-0.155436	1.15621		0.0847	-104.933	-118.834	-124.382	-152.372	-200.351
		0.0424	-3.27184	0.978924	0.74597	-0.155436	1.15621		0.0848	-104.922	-118.695	-124.38	-152.281	-200.152
		0.04245	-3.27184	0.978924	0.74597	-0.155436	1.15621		0.0849	-104.915	-118.557	-124.401	-152.203	-199.961
		0.0425	-3.27184	0.978924	0.74597	-0.155436	1.15621		0.085	-104.913	-118.424	-124.445	-152.14	-199.785
		0.04255	-3.27184	0.978924	0.74597	-0.155436	1.15621		0.0851	-104.915	-118.298	-124.512	-152.094	-199.627
		0.0426	-3.27184	0.978924	0.74597	-0.155436	1.15621		0.0852	-104.924	-118.179	-124.599	-152.066	-199.492
		0.04265	-3.27184	0.978924	0.74597	-0.155436	1.15621		0.0853	-104.94	-118.07	-124.706	-152.058	-199.382
		0.0427	-3.27184	0.978924	0.74597	-0.155436	1.15621		0.0854	-104.962	-117.97	-124.83	-152.069	-199.298
		0.04275	-3.27184	0.978924	0.74597	-0.155436	1.15621		0.0855	-104.99	-117.878	-124.968	-152.101	-199.24
		0.0428	-3.27184	0.978924	0.74597	-0.155436	1.15621		0.0856	-105.025	-117.795	-125.119	-152.152	-199.207
		0.04285	-3.27184	0.978924	0.74597	-0.155436	1.15621		0.0857	-105.065	-117.72	-125.279	-152.221	-199.195
		0.0429	-3.27184	0.978924	0.74597	-0.155436	1.15621		0.0858	-105.111	-117.653	-125.447	-152.307	-199.204
		0.04295	-3.27184	0.978924	0.74597	-0.155436	1.15621		0.0859	-105.161	-117.594	-125.62	-152.405	-199.229
		0.043	-3.27184	0.978924	0.74597	-0.155436	1.15621		0.086	-105.214	-117.545	-125.797	-152.513	-199.269
		0.04305	-3.27184	0.978924	0.74597	-0.155436	1.15621		0.0861	-105.269	-117.507	-125.975	-152.627	-199.32
		0.0431	-3.27184	0.978924	0.74597	-0.155436	1.15621		0.0862	-105.325	-117.482	-126.153	-152.743	-199.379
		0.04315	-3.27184	0.978924	0.74597	-0.155436	1.15621		0.0863	-105.382	-117.472	-126.33	-152.856	-199.445
		0.0432	-3.27184	0.978924	0.74597	-0.155436	1.15621		0.0864	-105.437	-117.477	-126.505	-152.962	-199.515
		0.04325	-3.27184	0.978924	0.74597	-0.155436	1.15621		0.0865	-105.491	-117.501	-126.676	-153.058	-199.586
		0.0433	-3.27184	0.978924	0.74597	-0.155436	1.15621		0.0866	-105.541	-117.545	-126.843	-153.14	-199.658
		0.04335	-3.27184	0.978924	0.74597	-0.155436	1.15621		0.0867	-105.587	-117.61	-127.004	-153.206	-199.729
		0.0434	-3.27184	0.978924	0.74597	-0.155436	1.15621		0.0868	-105.629	-117.697	-127.158	-153.255	-199.798
		0.04345	-3.27184	0.978924	0.74597	-0.155436	1.15621		0.0869	-105.666	-117.806	-127.305	-153.287	-199.861
		0.0435	-3.27184	0.978924	0.74597	-0.155436	1.15621		0.087	-105.697	-117.937	-127.441	-153.301	-199.919
		0.04355	-3.27184	0.978924	0.74597	-0.155436	1.15621		0.0871	-105.723	-118.087	-127.566	-153.299	-199.967
		0.0436	-3.27184	0.978924	0.74597	-0.155436	1.15621		0.0872	-105.744	-118.255	-127.676	-153.282	-200.005
		0.04365	-3.27184	0.978924	0.74597	-0.155436	1.15621		0.0873	-105.758	-118.438	-127.77	-153.251	-200.029
		0.0437	-3.27184	0.978924	0.74597	-0.155436	1.15621		0.0874	-105.767	-118.632	-127.847	-153.207	-200.035
		0.04375	-3.27184	0.978924	0.74597	-0.155436	1.15621		0.0875	-105.771	-118.833	-127.904	-153.152	-200.02
		0.0438	-3.27184	0.978924	0.74597	-0.155436	1.15621		0.0876	-105.768	-119.036	-127.94	-153.088	-199.983
		0.04385	-3.27184	0.978924	0.74597	-0.155436	1.15621		0.0877	-105.761	-119.236	-127.955	-153.016	-199.922
		0.0439	-3.27184	0.978924	0.74597	-0.155436	1.15621		0.0878	-105.748	-119.428	-127.949	-152.939	-199.835
		0.04395	-3.27184	0.978924	0.74597	-0.155436	1.15621		0.0879	-105.731	-119.608	-127.922	-152.858	-199.723
		0.044	-3.27184	0.978924	0.74597	-0.155436	1.15621		0.088	-105.709	-119.771	-127.873	-152.776	-199.59
		0.04405	-3.27184	0.978924	0.74597	-0.155436	1.15621		0.0881	-105.684	-119.916	-127.801	-152.696	-199.437
		0.0441	-3.27184	0.978924	0.74597	-0.155436	1.15621		0.0882	-105.655	-120.038	-127.707	-152.619	-199.267
		0.04415	-3.27184	0.978924	0.74597	-0.155436	1.15621		0.0883	-105.622	-120.136	-127.59	-152.546	-199.085
		0.0442	-3.27184	0.978924	0.74597	-0.155436	1.15621		0.0884	-105.586	-120.208	-127.45	-152.48	-198.895
		0.04425	-3.27184	0.978924	0.74597	-0.155436	1.15621		0.0885	-105.548	-120.253	-127.288	-152.421	-198.7
		0.0443	-3.27184	0.978924	0.74597	-0.155436	1.15621		0.0886	-105.508	-120.271	-127.106	-152.37	-198.503
		0.04435	-3.27184	0.978924	0.74597	-0.155436	1.15621		0.0887	-105.466	-120.262	-126.906	-152.325	-198.311
		0.0444	-3.27184	0.978924	0.74597	-0.155436	1.15621		0.0888	-105.423	-120.228	-126.693	-152.287	-198.127
		0.04445	-3.27184	0.978924	0.74597	-0.155436	1.15621		0.0889	-105.38	-120.172	-126.471	-152.253	-197.957
		0.0445	-3.27184	0.978924	0.74597	-0.155436	1.15621		0.089	-105.338	-120.098	-126.243	-152.22	-197.806
		0.04455	-3.27184	0.978924	0.74597	-0.155436	1.15621		0.0891	-105.3	-120.011	-126.017	-152.186	-197.681
		0.0446	-3.27184	0.978924	0.74597	-0.155436	1.15621		0.0892	-105.265	-119.913	-125.795	-152.15	-197.584
		0.04465	-3.27184	0.978924	0.74597	-0.155436	1.15621		0.0893	-105.236	-119.81	-125.584	-152.108	-197.518
		0.0447	-3.27184	0.978924	0.74597	-0.155436	1.15621		0.0894	-105.213	-119.704	-125.387	-152.06	-197.482
		0.04475	-3.27184	0.978924	0.74597	-0.155436	1.15621		0.0895	-105.197	-119.598	-125.208	-152.005	-197.475
		0.0448	-3.27184	0.978924	0.74597	-0.155436	1.15621		0.0896	-105.189	-119.49	-125.049	-151.942	-197.491
		0.04485	-3.27184	0.978924	0.74597	-0.155436	1.15621		0.0897	-105.189	-119.383	-124.912	-151.871	-197.527
		0.0449	-3.27184	0.978924	0.74597	-0.155436	1.15621		0.0898	-105.197	-119.276	-124.799	-151.793	-197.576
		0.04495	-3.27184	0.978924	0.74597	-0.155436	1.15621		0.0899	-105.213	-119.169	-124.713	-151.708	-197.632
		0.045	-3.27184	0.978924	0.74597	-0.155436	1.15621		0.09	-105.238	-119.06	-124.655	-151.615	-197.692
		0.04505	-3.27184	0.978924	0.74597	-0.155436	1.15621		0.0901	-105.271	-118.952	-124.625	-151.514	-197.751
		0.0451	-3.27184	0.978924	0.74597	-0.155436	1.15621		0.0902	-105.311	-118.844	-124.624	-151.406	-197.807
		0.04515	-3.27184	0.978924	0.74597	-0.155436	1.15621		0.0903	-105.36	-118.738	-124.651	-151.29	-197.857
		0.0452	-3.27184	0.978924	0.74597	-0.155436	1.15621		0.0904	-105.414	-118.634	-124.704	-151.169	-197.9
		0.04525	-3.27184	0.978924	0.74597	-0.155436	1.15621		0.0905	-105.474	-118.534	-124.781	-151.042	-197.933
		0.0453	-3.27184	0.978924	0.74597	-0.155436	1.15621		0.0906	-105.539	-118.44	-124.88	-150.914	-197.955
		0.04535	-3.27184	0.978924	0.74597	-0.155436	1.15621		0.0907	-105.607	-118.352	-124.997	-150.786	-197.964
		0.0454	-3.27184	0.978924	0.74597	-0.155436	1.15621		0.0908	-105.677	-118.271	-125.128	-150.662	-197.957
		0.04545	-3.27184	0.978924	0.74597	-0.155436	1.15621		0.0909	-105.748	-118.199	-125.269	-150.547	-197.936
		0.0455	-3.27184	0.978924	0.74597	-0.155436	1.15621		0.091	-105.819	-118.137	-125.417	-150.444	-197.899
		0.04555	-3.27184	0.978924	0.74597	-0.155436	1.15621		0.0911	-105.889	-118.084	-125.566	-150.358	-197.848
		0.0456	-3.27184	0.978924	0.74597	-0.155436	1.15621		0.0912	-105.956	-118.043	-125.713	-150.292	-197.788
		0.04565	-3.27184	0.978924	0.74597	-0.155436	1.15621		0.0913	-106.019	-118.014	-125.854	-150.248	-197.721
		0.0457	-3.27184	0.978924	0.74597	-0.155436	1.15621		0.0914	-106.077	-117.997	-125.987	-150.228	-197.652
		0.04575	-3.27184	0.978924	0.74597	-0.155436	1.15621		0.0915	-106.129	-117.993	-126.108	-150.234	-197.585
		0.0458	-3.27184	0.978924	0.74597	-0.155436	1.15621		0.0916	-106.175	-118.002	-126.215	-150.266	-197.522
		0.04585	-3.27184	0.978924	0.74597	-0.155436	1.15621		0.0917	-106.213	-118.025	-126.308	-150.322	-197.467
		0.0459	-3.27184	0.978924	0.74597	-0.155436	1.15621		0.0918	-106.245	-118.062	-126.386	-150.403	-197.422
		0.04595	-3.27184	0.978924	0.74597	-0.155436	1.15621		0.0919	-106.271	-118.112	-126.45	-150.505	-197.388
		0.046	-3.27184	0.978924	0.74597	-0.155436	1.15621		0.092	-106.291	-118.176	-126.499	-150.627	-197.368
		0.04605	-3.27184	0.978924	0.74597	-0.155436	1.15621		0.0921	-106.306	-118.254	-126.537	-150.767	-197.367
		0.0461	-3.27184	0.978924	0.74597	-0.155436	1.15621		0.0922	-106.316	-118.346	-126.564	-150.923	-197.388
		0.04615	-3.27184	0.978924	0.74597	-0.155436	1.15621		0.0923	-106.322	-118.452	-126.584	-151.095	-197.434
		0.0462	-3.27184	0.978924	0.74597	-0.155436	1.15621		0.0924	-106.324	-118.571	-126.597	-151.278	-197.51
		0.04625	-3.27184	0.978924	0.74597	-0.155436	1.15621		0.0925	-106.323	-118.704	-126.606	-151.473	-197.619
		0.0463	-3.27184	0.978924	0.74597	-0.155436	1.15621		0.0926	-106.321	-118.849	-126.613	-151.675	-197.763
		0.04635	-3.27184	0.978924	0.74597	-0.155436	1.15621		0.0927	-106.316	-119.005	-126.621	-151.883	-197.943
		0.0464	-3.27184	0.978924	0.74597	-0.155436	1.15621		0.0928	-106.31	-119.168	-126.633	-152.093	-198.159
		0.04645	-3.27184	0.978924	0.74597	-0.155436	1.15621		0.0929	-106.304	-119.337	-126.652	-152.302	-198.408
		0.0465	-3.27184	0.978924	0.74597	-0.155436	1.15621		0.093	-106.297	-119.507	-126.679	-152.508	-198.686
		0.04655	-3.27184	0.978924	0.74597	-0.155436	1.15621		0.0931	-106.29	-119.676	-126.718	-152.707	-198.984
		0.0466	-3.27184	0.978924	0.74597	-0.155436	1.15621		0.0932	-106.282	-119.839	-126.767	-152.897	-199.295
		0.04665	-3.27184	0.978924	0.74597	-0.155436	1.15621		0.0933	-106.274	-119.994	-126.825	-153.075	-199.608
		0.0467	-3.27184	0.978924	0.74597	-0.155436	1.15621		0.0934	-106.265	-120.136	-126.891	-153.239	-199.912
		0.04675	-3.27184	0.978924	0.74597	-0.155436	1.15621		0.0935	-106.255	-120.265	-126.962	-153.387	-200.197
		0.0468	-3.27184	0.978924	0.74597	-0.155436	1.15621		0.0936	-106.243	-120.377	-127.033	-153.518	-200.454
		0.04685	-3.27184	0.978924	0.74597	-0.155436	1.15621		0.0937	-106.229	-120.471	-127.102	-153.63	-200.674
		0.0469	-3.27184	0.978924	0.74597	-0.155436	1.15621		0.0938	-106.214	-120.546	-127.165	-153.723	-200.851
		0.04695	-3.27184	0.978924	0.74597	-0.155436	1.15621		0.0939	-106.197	-120.602	-127.219	-153.796	-200.982
		0.047	-3.27184	0.978924	0.74597	-0.155436	1.15621		0.094	-106.177	-120.638	-127.264	-153.85	-201.063
		0.04705	-3.27184	0.978924	0.74597	-0.155436	1.15621		0.0941	-106.156	-120.655	-127.297	-153.883	-201.094
		0.0471	-3.27184	0.978924	0.74597	-0.155436	1.15621		0.0942	-106.132	-120.655	-127.319	-153.896	-201.076
		0.04715	-3.27184	0.978924	0.74597	-0.155436	1.15621		0.0943	-106.105	-120.638	-127.33	-153.888	-201.01
		0.0472	-3.27184	0.978924	0.74597	-0.155436	1.15621		0.0944	-106.075	-120.605	-127.33	-153.858	-200.898
		0.04725	-3.27184	0.978924	0.74597	-0.155436	1.15621		0.0945	-106.041	-120.556	-127.32	-153.806	-200.744
		0.0473	-3.27184	0.978924	0.74597	-0.155436	1.15621		0.0946	-106.003	-120.493	-127.301	-153.731	-200.552
		0.04735	-3.27184	0.978924	0.74597	-0.155436	1.15621		0.0947	-105.96	-120.415	-127.274	-153.634	-200.325
		0.0474	-3.27184	0.978924	0.74597	-0.155436	1.15621		0.0948	-105.912	-120.323	-127.241	-153.515	-200.071
		0.04745	-3.27184	0.978924	0.74597	-0.155436	1.15621		0.0949	-105.859	-120.219	-127.203	-153.375	-199.795
		0.0475	-3.27184	0.978924	0.74597	-0.155436	1.15621		0.095	-105.801	-120.105	-127.162	-153.213	-199.506
		0.04755	-3.27184	0.978924	0.74597	-0.155436	1.15621		0.0951	-105.739	-119.985	-127.118	-153.031	-199.214
		0.0476	-3.27184	0.978924	0.74597	-0.155436	1.15621		0.0952	-105.672	-119.863	-127.072	-152.83	-198.928
		0.04765	-3.27184	0.978924	0.74597	-0.155436	1.15621		0.0953	-105.603	-119.743	-127.025	-152.611	-198.66
		0.0477	-3.27184	0.978924	0.74597	-0.155436	1.15621		0.0954	-105.531	-119.629	-126.977	-152.377	-198.419
		0.04775	-3.27184	0.978924	0.74597	-0.155436	1.15621		0.0955	-105.457	-119.525	-126.927	-152.129	-198.212
		0.0478	-3.27184	0.978924	0.74597	-0.155436	1.15621		0.0956	-105.384	-119.433	-126.877	-151.871	-198.046
		0.04785	-3.27184	0.978924	0.74597	-0.155436	1.15621		0.0957	-105.314	-119.357	-126.826	-151.607	-197.922
		0.0479	-3.27184	0.978924	0.74597	-0.155436	1.15621		0.0958	-105.249	-119.298	-126.773	-151.34	-197.842
		0.04795	-3.27184	0.978924	0.74597	-0.155436	1.15621		0.0959	-105.193	-119.258	-126.72	-151.075	-197.803
		0.048	-3.27184	0.978924	0.74597	-0.155436	1.15621		0.096	-105.147	-119.238	-126.667	-150.817	-197.802
		0.04805	-3.27184	0.978924	0.74597	-0.155436	1.15621		0.0961	-105.113	-119.237	-126.612	-150.568	-197.835
		0.0481	-3.27184	0.978924	0.74597	-0.155436	1.15621		0.0962	-105.093	-119.256	-126.558	-150.334	-197.898
		0.04815	-3.27184	0.978924	0.74597	-0.155436	1.15621		0.0963	-105.087	-119.293	-126.503	-150.119	-197.984
		0.0482	-3.27184	0.978924	0.74597	-0.155436	1.15621		0.0964	-105.094	-119.346	-126.447	-149.927	-198.089
		0.04825	-3.27184	0.978924	0.74597	-0.155436	1.15621		0.0965	-105.113	-119.413	-126.392	-149.762	-198.203
		0.0483	-3.27184	0.978924	0.74597	-0.155436	1.15621		0.0966	-105.143	-119.49	-126.336	-149.628	-198.321
		0.04835	-3.27184	0.978924	0.74597	-0.155436	1.15621		0.0967	-105.182	-119.575	-126.28	-149.527	-198.434
		0.0484	-3.27184	0.978924	0.74597	-0.155436	1.15621		0.0968	-105.228	-119.662	-126.224	-149.462	-198.537
		0.04845	-3.27184	0.978924	0.74597	-0.155436	1.15621		0.0969	-105.278	-119.751	-126.169	-149.434	-198.626
		0.0485	-3.27184	0.978924	0.74597	-0.155436	1.15621		0.097	-105.332	-119.837	-126.117	-149.443	-198.698
		0.04855	-3.27184	0.978924	0.74597	-0.155436	1.15621		0.0971	-105.387	-119.92	-126.067	-149.487	-198.755
		0.0486	-3.27184	0.978924	0.74597	-0.155436	1.15621		0.0972	-105.443	-119.996	-126.022	-149.564	-198.799
		0.04865	-3.27184	0.978924	0.74597	-0.155436	1.15621		0.0973	-105.497	-120.066	-125.983	-149.668	-198.833
		0.0487	-3.27184	0.978924	0.74597	-0.155436	1.15621		0.0974	-105.548	-120.129	-125.949	-149.796	-198.861
		0.04875	-3.27184	0.978924	0.74597	-0.155436	1.15621		0.0975	-105.597	-120.184	-125.922	-149.942	-198.885
		0.0488	-3.27184	0.978924	0.74597	-0.155436	1.15621		0.0976	-105.642	-120.231	-125.901	-150.102	-198.908
		0.04885	-3.27184	0.978924	0.74597	-0.155436	1.15621		0.0977	-105.684	-120.269	-125.885	-150.271	-198.931
		0.0489	-3.27184	0.978924	0.74597	-0.155436	1.15621		0.0978	-105.724	-120.297	-125.874	-150.446	-198.953
		0.04895	-3.27184	0.978924	0.74597	-0.155436	1.15621		0.0979	-105.763	-120.314	-125.867	-150.623	-198.974
		0.049	-3.27184	0.978924	0.74597	-0.155436	1.15621		0.098	-105.801	-120.318	-125.864	-150.8	-198.991
		0.04905	-3.27184	0.978924	0.74597	-0.155436	1.15621		0.0981	-105.84	-120.309	-125.865	-150.975	-199.004
		0.0491	-3.27184	0.978924	0.74597	-0.155436	1.15621		0.0982	-105.878	-120.286	-125.871	-151.145	-199.012
		0.04915	-3.27184	0.978924	0.74597	-0.155436	1.15621		0.0983	-105.917	-120.251	-125.884	-151.308	-199.016
		0.0492	-3.27184	0.978924	0.74597	-0.155436	1.15621		0.0984	-105.955	-120.204	-125.903	-151.461	-199.017
		0.04925	-3.27184	0.978924	0.74597	-0.155436	1.15621		0.0985	-105.99	-120.147	-125.93	-151.602	-199.017
		0.0493	-3.27184	0.978924	0.74597	-0.155436	1.15621		0.0986	-106.022	-120.08	-125.963	-151.728	-199.018
		0.04935	-3.27184	0.978924	0.74597	-0.155436	1.15621		0.0987	-106.048	-120.005	-126.002	-151.834	-199.023
		0.0494	-3.27184	0.978924	0.74597	-0.155436	1.15621		0.0988	-106.065	-119.924	-126.044	-151.92	-199.036
		0.04945	-3.27184	0.978924	0.74597	-0.155436	1.15621		0.0989	-106.07	-119.837	-126.088	-151.983	-199.058
		0.0495	-3.27184	0.978924	0.74597	-0.155436	1.15621		0.099	-106.062	-119.746	-126.129	-152.023	-199.089
		0.04955	-3.27184	0.978924	0.74597	-0.155436	1.15621		0.0991	-106.038	-119.651	-126.167	-152.039	-199.13
		0.0496	-3.27184	0.978924	0.74597	-0.155436	1.15621		0.0992	-105.995	-119.553	-126.198	-152.033	-199.178
		0.04965	-3.27184	0.978924	0.74597	-0.155436	1.15621		0.0993	-105.934	-119.453	-126.221	-152.007	-199.229
		0.0497	-3.27184	0.978924	0.74597	-0.155436	1.15621		0.0994	-105.852	-119.354	-126.235	-151.962	-199.281
		0.04975	-3.27184	0.978924	0.74597	-0.155436	1.15621		0.0995	-105.75	-119.254	-126.241	-151.902	-199.329
		0.0498	-3.27184	0.978924	0.74597	-0.155436	1.15621		0.0996	-105.628	-119.156	-126.239	-151.83	-199.37
		0.04985	-3.27184	0.978924	0.74597	-0.155436	1.15621		0.0997	-105.487	-119.059	-126.231	-151.75	-199.4
		0.0499	-3.27184	0.978924	0.74597	-0.155436	1.15621		0.0998	-105.327	-118.963	-126.218	-151.665	-199.42
		0.04995	-3.27184	0.978924	0.74597	-0.155436	1.15621		0.0999	-105.152	-118.867	-126.202	-151.58	-199.428
		0.05	-3.27184	0.978924	0.74597	-0.155436	1.15621		0.1	-104.964	-118.771	-126.183	-151.498	-199.426
		0.05005	-3.27184	0.978924	0.74597	-0.155436	1.15621		0.1001	-104.765	-118.672	-126.165	-151.422	-199.416
		0.0501	-3.27184	0.978924	0.74597	-0.155436	1.15621		0.1002	-104.56	-118.571	-126.147	-151.354	-199.4
		0.05015	-3.27184	0.978924	0.74597	-0.155436	1.15621		0.1003	-104.351	-118.465	-126.131	-151.294	-199.383
		0.0502	-3.27184	0.978924	0.74597	-0.155436	1.15621		0.1004	-104.144	-118.357	-126.117	-151.242	-199.368
		0.05025	-3.27184	0.978924	0.74597	-0.155436	1.15621		0.1005	-103.941	-118.248	-126.106	-151.197	-199.361
		0.0503	-3.27184	0.978924	0.74597	-0.155436	1.15621		0.1006	-103.747	-118.141	-126.098	-151.158	-199.369
		0.05035	-3.27184	0.978924	0.74597	-0.155436	1.15621		0.1007	-103.565	-118.039	-126.093	-151.122	-199.394
		0.0504	-3.27184	0.978924	0.74597	-0.155436	1.15621		0.1008	-103.398	-117.947	-126.09	-151.087	-199.441
		0.05045	-3.27184	0.978924	0.74597	-0.155436	1.15621		0.1009	-103.246	-117.867	-126.091	-151.053	-199.51
		0.0505	-3.27184	0.978924	0.74597	-0.155436	1.15621		0.101	-103.112	-117.803	-126.094	-151.017	-199.601
		0.05055	-3.27184	0.978924	0.74597	-0.155436	1.15621		0.1011	-102.997	-117.759	-126.102	-150.979	-199.708
		0.0506	-3.27184	0.978924	0.74597	-0.155436	1.15621		0.1012	-102.9	-117.734	-126.114	-150.938	-199.828
		0.05065	-3.27184	0.978924	0.74597	-0.155436	1.15621		0.1013	-102.823	-117.732	-126.132	-150.894	-199.955
		0.0507	-3.27184	0.978924	0.74597	-0.155436	1.15621		0.1014	-102.766	-117.752	-126.157	-150.847	-200.086
		0.05075	-3.27184	0.978924	0.74597	-0.155436	1.15621		0.1015	-102.73	-117.794	-126.192	-150.796	-200.215
		0.0508	-3.27184	0.978924	0.74597	-0.155436	1.15621		0.1016	-102.715	-117.856	-126.235	-150.742	-200.34
		0.05085	-3.27184	0.978924	0.74597	-0.155436	1.15621		0.1017	-102.721	-117.935	-126.288	-150.684	-200.46
		0.0509	-3.27184	0.978924	0.74597	-0.155436	1.15621		0.1018	-102.749	-118.027	-126.349	-150.625	-200.574
		0.05095	-3.27184	0.978924	0.74597	-0.155436	1.15621		0.1019	-102.799	-118.128	-126.418	-150.565	-200.682
		0.051	-3.27184	0.978924	0.74597	-0.155436	1.15621		0.102	-102.87	-118.232	-126.494	-150.507	-200.783
		0.05105	-3.27184	0.978924	0.74597	-0.155436	1.15621		0.1021	-102.963	-118.333	-126.574	-150.452	-200.878
		0.0511	-3.27184	0.978924	0.74597	-0.155436	1.15621		0.1022	-103.077	-118.427	-126.657	-150.404	-200.966
		0.05115	-3.27184	0.978924	0.74597	-0.155436	1.15621		0.1023	-103.21	-118.507	-126.741	-150.364	-201.048
		0.0512	-3.27184	0.978924	0.74597	-0.155436	1.15621		0.1024	-103.36	-118.571	-126.824	-150.332	-201.124
		0.05125	-3.27184	0.978924	0.74597	-0.155436	1.15621		0.1025	-103.527	-118.615	-126.904	-150.31	-201.197
		0.0513	-3.27184	0.978924	0.74597	-0.155436	1.15621		0.1026	-103.706	-118.638	-126.978	-150.299	-201.267
		0.05135	-3.27184	0.978924	0.74597	-0.155436	1.15621		0.1027	-103.894	-118.638	-127.044	-150.297	-201.338
		0.0514	-3.27184	0.978924	0.74597	-0.155436	1.15621		0.1028	-104.088	-118.616	-127.1	-150.305	-201.41
		0.05145	-3.27184	0.978924	0.74597	-0.155436	1.15621		0.1029	-104.284	-118.574	-127.142	-150.322	-201.487
		0.0515	-3.27184	0.978924	0.74597	-0.155436	1.15621		0.103	-104.479	-118.514	-127.17	-150.348	-201.571
		0.05155	-3.27184	0.978924	0.74597	-0.155436	1.15621		0.1031	-104.667	-118.439	-127.18	-150.382	-201.662
		0.0516	-3.27184	0.978924	0.74597	-0.155436	1.15621		0.1032	-104.848	-118.351	-127.172	-150.426	-201.761
		0.05165	-3.27184	0.978924	0.74597	-0.155436	1.15621		0.1033	-105.017	-118.255	-127.145	-150.477	-201.87
		0.0517	-3.27184	0.978924	0.74597	-0.155436	1.15621		0.1034	-105.172	-118.154	-127.098	-150.534	-201.988
		0.05175	-3.27184	0.978924	0.74597	-0.155436	1.15621		0.1035	-105.313	-118.05	-127.034	-150.597	-202.115
		0.0518	-3.27184	0.978924	0.74597	-0.155436	1.15621		0.1036	-105.437	-117.947	-126.951	-150.662	-202.249
		0.05185	-3.27184	0.978924	0.74597	-0.155436	1.15621		0.1037	-105.543	-117.848	-126.852	-150.727	-202.387
		0.0519	-3.27184	0.978924	0.74597	-0.155436	1.15621		0.1038	-105.631	-117.755	-126.736	-150.789	-202.527
		0.05195	-3.27184	0.978924	0.74597	-0.155436	1.15621		0.1039	-105.701	-117.67	-126.607	-150.845	-202.664
		0.052	-3.27184	0.978924	0.74597	-0.155436	1.15621		0.104	-105.752	-117.596	-126.464	-150.893	-202.792
		0.05205	-3.27184	0.978924	0.74597	-0.155436	1.15621		0.1041	-105.785	-117.533	-126.31	-150.931	-202.905
		0.0521	-3.27184	0.978924	0.74597	-0.155436	1.15621		0.1042	-105.799	-117.484	-126.148	-150.958	-202.995
		0.05215	-3.27184	0.978924	0.74597	-0.155436	1.15621		0.1043	-105.795	-117.451	-125.98	-150.972	-203.055
		0.0522	-3.27184	0.978924	0.74597	-0.155436	1.15621		0.1044	-105.773	-117.438	-125.811	-150.974	-203.079
		0.05225	-3.27184	0.978924	0.74597	-0.155436	1.15621		0.1045	-105.733	-117.446	-125.645	-150.964	-203.062
		0.0523	-3.27184	0.978924	0.74597	-0.155436	1.15621		0.1046	-105.676	-117.48	-125.483	-150.944	-203
		0.05235	-3.27184	0.978924	0.74597	-0.155436	1.15621		0.1047	-105.603	-117.539	-125.33	-150.916	-202.892
		0.0524	-3.27184	0.978924	0.74597	-0.155436	1.15621		0.1048	-105.516	-117.624	-125.187	-150.881	-202.738
		0.05245	-3.27184	0.978924	0.74597	-0.155436	1.15621		0.1049	-105.417	-117.733	-125.056	-150.844	-202.541
		0.0525	-3.27184	0.978924	0.74597	-0.155436	1.15621		0.105	-105.309	-117.863	-124.937	-150.806	-202.305
		0.05255	-3.27184	0.978924	0.74597	-0.155436	1.15621		0.1051	-105.193	-118.011	-124.832	-150.771	-202.034
		0.0526	-3.27184	0.978924	0.74597	-0.155436	1.15621		0.1052	-105.073	-118.172	-124.739	-150.741	-201.735
		0.05265	-3.27184	0.978924	0.74597	-0.155436	1.15621		0.1053	-104.953	-118.34	-124.658	-150.719	-201.415
		0.0527	-3.27184	0.978924	0.74597	-0.155436	1.15621		0.1054	-104.837	-118.509	-124.588	-150.707	-201.084
		0.05275	-3.27184	0.978924	0.74597	-0.155436	1.15621		0.1055	-104.73	-118.675	-124.527	-150.705	-200.749
		0.0528	-3.27184	0.978924	0.74597	-0.155436	1.15621		0.1056	-104.634	-118.832	-124.475	-150.713	-200.42
		0.05285	-3.27184	0.978924	0.74597	-0.155436	1.15621		0.1057	-104.555	-118.974	-124.427	-150.731	-200.106
		0.0529	-3.27184	0.978924	0.74597	-0.155436	1.15621		0.1058	-104.496	-119.098	-124.383	-150.755	-199.815
		0.05295	-3.27184	0.978924	0.74597	-0.155436	1.15621		0.1059	-104.457	-119.199	-124.34	-150.785	-199.556
		0.053	-3.27184	0.978924	0.74597	-0.155436	1.15621		0.106	-104.441	-119.272	-124.298	-150.818	-199.332
		0.05305	-3.27184	0.978924	0.74597	-0.155436	1.15621		0.1061	-104.448	-119.316	-124.253	-150.85	-199.147
		0.0531	-3.27184	0.978924	0.74597	-0.155436	1.15621		0.1062	-104.478	-119.326	-124.207	-150.881	-199.003
		0.05315	-3.27184	0.978924	0.74597	-0.155436	1.15621		0.1063	-104.529	-119.302	-124.157	-150.908	-198.9
		0.0532	-3.27184	0.978924	0.74597	-0.155436	1.15621		0.1064	-104.599	-119.242	-124.105	-150.928	-198.835
		0.05325	-3.27184	0.978924	0.74597	-0.155436	1.15621		0.1065	-104.685	-119.147	-124.05	-150.94	-198.806
		0.0533	-3.27184	0.978924	0.74597	-0.155436	1.15621		0.1066	-104.784	-119.019	-123.992	-150.941	-198.81
		0.05335	-3.27184	0.978924	0.74597	-0.155436	1.15621		0.1067	-104.893	-118.862	-123.931	-150.93	-198.841
		0.0534	-3.27184	0.978924	0.74597	-0.155436	1.15621		0.1068	-105.006	-118.679	-123.868	-150.904	-198.897
		0.05345	-3.27184	0.978924	0.74597	-0.155436	1.15621		0.1069	-105.12	-118.475	-123.802	-150.863	-198.973
		0.0535	-3.27184	0.978924	0.74597	-0.155436	1.15621		0.107	-105.23	-118.255	-123.737	-150.805	-199.064
		0.05355	-3.27184	0.978924	0.74597	-0.155436	1.15621		0.1071	-105.331	-118.023	-123.672	-150.731	-199.165
		0.0536	-3.27184	0.978924	0.74597	-0.155436	1.15621		0.1072	-105.421	-117.784	-123.61	-150.64	-199.272
		0.05365	-3.27184	0.978924	0.74597	-0.155436	1.15621		0.1073	-105.495	-117.541	-123.554	-150.534	-199.38
		0.0537	-3.27184	0.978924	0.74597	-0.155436	1.15621		0.1074	-105.55	-117.299	-123.505	-150.415	-199.485
		0.05375	-3.27184	0.978924	0.74597	-0.155436	1.15621		0.1075	-105.584	-117.063	-123.467	-150.285	-199.582
		0.0538	-3.27184	0.978924	0.74597	-0.155436	1.15621		0.1076	-105.595	-116.839	-123.441	-150.149	-199.669
		0.05385	-3.27184	0.978924	0.74597	-0.155436	1.15621		0.1077	-105.582	-116.631	-123.428	-150.009	-199.744
		0.0539	-3.27184	0.978924	0.74597	-0.155436	1.15621		0.1078	-105.543	-116.446	-123.43	-149.872	-199.806
		0.05395	-3.27184	0.978924	0.74597	-0.155436	1.15621		0.1079	-105.478	-116.287	-123.443	-149.741	-199.855
		0.054	-3.27184	0.978924	0.74597	-0.155436	1.15621		0.108	-105.386	-116.159	-123.468	-149.623	-199.893
		0.05405	-3.27184	0.978924	0.74597	-0.155436	1.15621		0.1081	-105.268	-116.062	-123.5	-149.522	-199.925
		0.0541	-3.27184	0.978924	0.74597	-0.155436	1.15621		0.1082	-105.127	-115.998	-123.537	-149.443	-199.953
		0.05415	-3.27184	0.978924	0.74597	-0.155436	1.15621		0.1083	-104.963	-115.966	-123.576	-149.387	-199.982
		0.0542	-3.27184	0.978924	0.74597	-0.155436	1.15621		0.1084	-104.78	-115.964	-123.616	-149.358	-200.018
		0.05425	-3.27184	0.978924	0.74597	-0.155436	1.15621		0.1085	-104.582	-115.991	-123.654	-149.356	-200.065
		0.0543	-3.27184	0.978924	0.74597	-0.155436	1.15621		0.1086	-104.374	-116.043	-123.689	-149.379	-200.13
		0.05435	-3.27184	0.978924	0.74597	-0.155436	1.15621		0.1087	-104.161	-116.117	-123.72	-149.426	-200.218
		0.0544	-3.27184	0.978924	0.74597	-0.155436	1.15621		0.1088	-103.948	-116.21	-123.744	-149.493	-200.333
		0.05445	-3.27184	0.978924	0.74597	-0.155436	1.15621		0.1089	-103.741	-116.317	-123.762	-149.574	-200.478
		0.0545	-3.27184	0.978924	0.74597	-0.155436	1.15621		0.109	-103.545	-116.435	-123.772	-149.666	-200.653
		0.05455	-3.27184	0.978924	0.74597	-0.155436	1.15621		0.1091	-103.365	-116.558	-123.775	-149.762	-200.854
		0.0546	-3.27184	0.978924	0.74597	-0.155436	1.15621		0.1092	-103.206	-116.683	-123.772	-149.859	-201.076
		0.05465	-3.27184	0.978924	0.74597	-0.155436	1.15621		0.1093	-103.073	-116.806	-123.763	-149.953	-201.31
		0.0547	-3.27184	0.978924	0.74597	-0.155436	1.15621		0.1094	-102.967	-116.923	-123.752	-150.04	-201.544
		0.05475	-3.27184	0.978924	0.74597	-0.155436	1.15621		0.1095	-102.893	-117.031	-123.741	-150.118	-201.769
		0.0548	-3.27184	0.978924	0.74597	-0.155436	1.15621		0.1096	-102.853	-117.13	-123.731	-150.187	-201.973
		0.05485	-3.27184	0.978924	0.74597	-0.155436	1.15621		0.1097	-102.846	-117.217	-123.725	-150.247	-202.149
		0.0549	-3.27184	0.978924	0.74597	-0.155436	1.15621		0.1098	-102.873	-117.291	-123.722	-150.296	-202.289
		0.05495	-3.27184	0.978924	0.74597	-0.155436	1.15621		0.1099	-102.933	-117.353	-123.725	-150.335	-202.391
		0.055	-3.27184	0.978924	0.74597	-0.155436	1.15621		0.11	-103.025	-117.4	-123.731	-150.366	-202.45
		0.05505	-3.27184	0.978924	0.74597	-0.155436	1.15621		0.1101	-103.145	-117.434	-123.742	-150.39	-202.468
		0.0551	-3.27184	0.978924	0.74597	-0.155436	1.15621		0.1102	-103.29	-117.455	-123.758	-150.408	-202.442
		0.05515	-3.27184	0.978924	0.74597	-0.155436	1.15621		0.1103	-103.457	-117.464	-123.781	-150.422	-202.374
		0.0552	-3.27184	0.978924	0.74597	-0.155436	1.15621		0.1104	-103.641	-117.463	-123.812	-150.434	-202.264
		0.05525	-3.27184	0.978924	0.74597	-0.155436	1.15621		0.1105	-103.84	-117.454	-123.853	-150.447	-202.113
		0.0553	-3.27184	0.978924	0.74597	-0.155436	1.15621		0.1106	-104.049	-117.439	-123.906	-150.461	-201.925
		0.05535	-3.27184	0.978924	0.74597	-0.155436	1.15621		0.1107	-104.263	-117.422	-123.972	-150.476	-201.704
		0.0554	-3.27184	0.978924	0.74597	-0.155436	1.15621		0.1108	-104.478	-117.404	-124.054	-150.493	-201.456
		0.05545	-3.27184	0.978924	0.74597	-0.155436	1.15621		0.1109	-104.691	-117.387	-124.149	-150.509	-201.189
		0.0555	-3.27184	0.978924	0.74597	-0.155436	1.15621		0.111	-104.898	-117.374	-124.257	-150.525	-200.911
		0.05555	-3.27184	0.978924	0.74597	-0.155436	1.15621		0.1111	-105.096	-117.364	-124.376	-150.538	-200.632
		0.0556	-3.27184	0.978924	0.74597	-0.155436	1.15621		0.1112	-105.282	-117.358	-124.503	-150.549	-200.358
		0.05565	-3.27184	0.978924	0.74597	-0.155436	1.15621		0.1113	-105.455	-117.355	-124.634	-150.556	-200.096
		0.0557	-3.27184	0.978924	0.74597	-0.155436	1.15621		0.1114	-105.613	-117.354	-124.767	-150.561	-199.849
		0.05575	-3.27184	0.978924	0.74597	-0.155436	1.15621		0.1115	-105.756	-117.354	-124.899	-150.563	-199.62
		0.0558	-3.27184	0.978924	0.74597	-0.155436	1.15621		0.1116	-105.88	-117.355	-125.028	-150.563	-199.406
		0.05585	-3.27184	0.978924	0.74597	-0.155436	1.15621		0.1117	-105.987	-117.355	-125.151	-150.562	-199.207
		0.0559	-3.27184	0.978924	0.74597	-0.155436	1.15621		0.1118	-106.075	-117.355	-125.267	-150.558	-199.021
		0.05595	-3.27184	0.978924	0.74597	-0.155436	1.15621		0.1119	-106.144	-117.354	-125.373	-150.552	-198.846
		0.056	-3.27184	0.978924	0.74597	-0.155436	1.15621		0.112	-106.193	-117.352	-125.467	-150.542	-198.681
		0.05605	-3.27184	0.978924	0.74597	-0.155436	1.15621		0.1121	-106.222	-117.349	-125.548	-150.526	-198.526
		0.0561	-3.27184	0.978924	0.74597	-0.155436	1.15621		0.1122	-106.23	-117.344	-125.612	-150.504	-198.382
		0.05615	-3.27184	0.978924	0.74597	-0.155436	1.15621		0.1123	-106.216	-117.336	-125.659	-150.475	-198.249
		0.0562	-3.27184	0.978924	0.74597	-0.155436	1.15621		0.1124	-106.182	-117.324	-125.687	-150.438	-198.126
		0.05625	-3.27184	0.978924	0.74597	-0.155436	1.15621		0.1125	-106.127	-117.309	-125.695	-150.395	-198.013
		0.0563	-3.27184	0.978924	0.74597	-0.155436	1.15621		0.1126	-106.051	-117.288	-125.681	-150.347	-197.911
		0.05635	-3.27184	0.978924	0.74597	-0.155436	1.15621		0.1127	-105.957	-117.263	-125.648	-150.293	-197.819
		0.0564	-3.27184	0.978924	0.74597	-0.155436	1.15621		0.1128	-105.844	-117.233	-125.594	-150.236	-197.738
		0.05645	-3.27184	0.978924	0.74597	-0.155436	1.15621		0.1129	-105.716	-117.198	-125.521	-150.176	-197.668
		0.0565	-3.27184	0.978924	0.74597	-0.155436	1.15621		0.113	-105.574	-117.158	-125.43	-150.115	-197.611
		0.05655	-3.27184	0.978924	0.74597	-0.155436	1.15621		0.1131	-105.421	-117.113	-125.323	-150.052	-197.567
		0.0566	-3.27184	0.978924	0.74597	-0.155436	1.15621		0.1132	-105.26	-117.062	-125.202	-149.988	-197.536
		0.05665	-3.27184	0.978924	0.74597	-0.155436	1.15621		0.1133	-105.094	-117.004	-125.069	-149.922	-197.519
		0.0567	-3.27184	0.978924	0.74597	-0.155436	1.15621		0.1134	-104.925	-116.94	-124.926	-149.854	-197.515
		0.05675	-3.27184	0.978924	0.74597	-0.155436	1.15621		0.1135	-104.759	-116.868	-124.776	-149.78	-197.524
		0.0568	-3.27184	0.978924	0.74597	-0.155436	1.15621		0.1136	-104.6	-116.788	-124.621	-149.701	-197.544
		0.05685	-3.27184	0.978924	0.74597	-0.155436	1.15621		0.1137	-104.451	-116.704	-124.465	-149.615	-197.574
		0.0569	-3.27184	0.978924	0.74597	-0.155436	1.15621		0.1138	-104.316	-116.615	-124.31	-149.521	-197.614
		0.05695	-3.27184	0.978924	0.74597	-0.155436	1.15621		0.1139	-104.197	-116.524	-124.158	-149.417	-197.662
		0.057	-3.27184	0.978924	0.74597	-0.155436	1.15621		0.114	-104.097	-116.436	-124.013	-149.305	-197.716
		0.05705	-3.27184	0.978924	0.74597	-0.155436	1.15621		0.1141	-104.016	-116.351	-123.874	-149.183	-197.775
		0.0571	-3.27184	0.978924	0.74597	-0.155436	1.15621		0.1142	-103.953	-116.272	-123.745	-149.053	-197.835
		0.05715	-3.27184	0.978924	0.74597	-0.155436	1.15621		0.1143	-103.905	-116.201	-123.625	-148.916	-197.891
		0.0572	-3.27184	0.978924	0.74597	-0.155436	1.15621		0.1144	-103.871	-116.138	-123.514	-148.774	-197.939
		0.05725	-3.27184	0.978924	0.74597	-0.155436	1.15621		0.1145	-103.847	-116.081	-123.415	-148.629	-197.97
		0.0573	-3.27184	0.978924	0.74597	-0.155436	1.15621		0.1146	-103.831	-116.03	-123.327	-148.484	-197.979
		0.05735	-3.27184	0.978924	0.74597	-0.155436	1.15621		0.1147	-103.821	-115.984	-123.251	-148.341	-197.958
		0.0574	-3.27184	0.978924	0.74597	-0.155436	1.15621		0.1148	-103.814	-115.941	-123.19	-148.202	-197.903
		0.05745	-3.27184	0.978924	0.74597	-0.155436	1.15621		0.1149	-103.809	-115.9	-123.144	-148.07	-197.811
		0.0575	-3.27184	0.978924	0.74597	-0.155436	1.15621		0.115	-103.805	-115.862	-123.115	-147.946	-197.68
		0.05755	-3.27184	0.978924	0.74597	-0.155436	1.15621		0.1151	-103.801	-115.828	-123.102	-147.829	-197.511
		0.0576	-3.27184	0.978924	0.74597	-0.155436	1.15621		0.1152	-103.796	-115.797	-123.107	-147.722	-197.308
		0.05765	-3.27184	0.978924	0.74597	-0.155436	1.15621		0.1153	-103.788	-115.772	-123.129	-147.624	-197.075
		0.0577	-3.27184	0.978924	0.74597	-0.155436	1.15621		0.1154	-103.779	-115.753	-123.167	-147.535	-196.82
		0.05775	-3.27184	0.978924	0.74597	-0.155436	1.15621		0.1155	-103.766	-115.74	-123.22	-147.457	-196.548
		0.0578	-3.27184	0.978924	0.74597	-0.155436	1.15621		0.1156	-103.749	-115.732	-123.287	-147.389	-196.267
		0.05785	-3.27184	0.978924	0.74597	-0.155436	1.15621		0.1157	-103.727	-115.73	-123.368	-147.333	-195.986
		0.0579	-3.27184	0.978924	0.74597	-0.155436	1.15621		0.1158	-103.7	-115.733	-123.462	-147.29	-195.711
		0.05795	-3.27184	0.978924	0.74597	-0.155436	1.15621		0.1159	-103.666	-115.742	-123.568	-147.26	-195.45
		0.058	-3.27184	0.978924	0.74597	-0.155436	1.15621		0.116	-103.624	-115.756	-123.684	-147.244	-195.21
		0.05805	-3.27184	0.978924	0.74597	-0.155436	1.15621		0.1161	-103.574	-115.776	-123.809	-147.244	-194.997
		0.0581	-3.27184	0.978924	0.74597	-0.155436	1.15621		0.1162	-103.515	-115.802	-123.941	-147.259	-194.814
		0.05815	-3.27184	0.978924	0.74597	-0.155436	1.15621		0.1163	-103.447	-115.833	-124.078	-147.291	-194.666
		0.0582	-3.27184	0.978924	0.74597	-0.155436	1.15621		0.1164	-103.37	-115.868	-124.216	-147.342	-194.554
		0.05825	-3.27184	0.978924	0.74597	-0.155436	1.15621		0.1165	-103.285	-115.906	-124.354	-147.411	-194.479
		0.0583	-3.27184	0.978924	0.74597	-0.155436	1.15621		0.1166	-103.194	-115.945	-124.488	-147.501	-194.44
		0.05835	-3.27184	0.978924	0.74597	-0.155436	1.15621		0.1167	-103.096	-115.984	-124.615	-147.61	-194.435
		0.0584	-3.27184	0.978924	0.74597	-0.155436	1.15621		0.1168	-102.994	-116.02	-124.733	-147.738	-194.464
		0.05845	-3.27184	0.978924	0.74597	-0.155436	1.15621		0.1169	-102.888	-116.054	-124.84	-147.883	-194.525
		0.0585	-3.27184	0.978924	0.74597	-0.155436	1.15621		0.117	-102.779	-116.085	-124.931	-148.041	-194.618
		0.05855	-3.27184	0.978924	0.74597	-0.155436	1.15621		0.1171	-102.669	-116.113	-125.006	-148.21	-194.744
		0.0586	-3.27184	0.978924	0.74597	-0.155436	1.15621		0.1172	-102.559	-116.138	-125.061	-148.386	-194.904
		0.05865	-3.27184	0.978924	0.74597	-0.155436	1.15621		0.1173	-102.45	-116.16	-125.095	-148.564	-195.097
		0.0587	-3.27184	0.978924	0.74597	-0.155436	1.15621		0.1174	-102.344	-116.18	-125.105	-148.74	-195.324
		0.05875	-3.27184	0.978924	0.74597	-0.155436	1.15621		0.1175	-102.242	-116.197	-125.089	-148.91	-195.582
		0.0588	-3.27184	0.978924	0.74597	-0.155436	1.15621		0.1176	-102.146	-116.212	-125.046	-149.071	-195.868
		0.05885	-3.27184	0.978924	0.74597	-0.155436	1.15621		0.1177	-102.057	-116.223	-124.976	-149.218	-196.177
		0.0589	-3.27184	0.978924	0.74597	-0.155436	1.15621		0.1178	-101.976	-116.229	-124.88	-149.351	-196.505
		0.05895	-3.27184	0.978924	0.74597	-0.155436	1.15621		0.1179	-101.906	-116.231	-124.758	-149.467	-196.845
		0.059	-3.27184	0.978924	0.74597	-0.155436	1.15621		0.118	-101.846	-116.227	-124.615	-149.563	-197.191
		0.05905	-3.27184	0.978924	0.74597	-0.155436	1.15621		0.1181	-101.799	-116.22	-124.451	-149.64	-197.537
		0.0591	-3.27184	0.978924	0.74597	-0.155436	1.15621		0.1182	-101.765	-116.211	-124.272	-149.697	-197.875
		0.05915	-3.27184	0.978924	0.74597	-0.155436	1.15621		0.1183	-101.743	-116.201	-124.082	-149.732	-198.199
		0.0592	-3.27184	0.978924	0.74597	-0.155436	1.15621		0.1184	-101.733	-116.193	-123.886	-149.746	-198.502
		0.05925	-3.27184	0.978924	0.74597	-0.155436	1.15621		0.1185	-101.732	-116.188	-123.688	-149.739	-198.779
		0.0593	-3.27184	0.978924	0.74597	-0.155436	1.15621		0.1186	-101.739	-116.187	-123.494	-149.714	-199.024
		0.05935	-3.27184	0.978924	0.74597	-0.155436	1.15621		0.1187	-101.751	-116.191	-123.308	-149.672	-199.231
		0.0594	-3.27184	0.978924	0.74597	-0.155436	1.15621		0.1188	-101.765	-116.199	-123.133	-149.615	-199.395
		0.05945	-3.27184	0.978924	0.74597	-0.155436	1.15621		0.1189	-101.78	-116.214	-122.973	-149.545	-199.513
		0.0595	-3.27184	0.978924	0.74597	-0.155436	1.15621		0.119	-101.793	-116.233	-122.829	-149.464	-199.583
		0.05955	-3.27184	0.978924	0.74597	-0.155436	1.15621		0.1191	-101.802	-116.258	-122.702	-149.376	-199.606
		0.0596	-3.27184	0.978924	0.74597	-0.155436	1.15621		0.1192	-101.805	-116.289	-122.59	-149.281	-199.584
		0.05965	-3.27184	0.978924	0.74597	-0.155436	1.15621		0.1193	-101.802	-116.324	-122.494	-149.181	-199.52
		0.0597	-3.27184	0.978924	0.74597	-0.155436	1.15621		0.1194	-101.791	-116.364	-122.412	-149.08	-199.42
		0.05975	-3.27184	0.978924	0.74597	-0.155436	1.15621		0.1195	-101.772	-116.408	-122.341	-148.979	-199.289
		0.0598	-3.27184	0.978924	0.74597	-0.155436	1.15621		0.1196	-101.745	-116.453	-122.282	-148.882	-199.132
		0.05985	-3.27184	0.978924	0.74597	-0.155436	1.15621		0.1197	-101.71	-116.501	-122.232	-148.792	-198.954
		0.0599	-3.27184	0.978924	0.74597	-0.155436	1.15621		0.1198	-101.668	-116.549	-122.192	-148.713	-198.76
		0.05995	-3.27184	0.978924	0.74597	-0.155436	1.15621		0.1199	-101.619	-116.598	-122.161	-148.647	-198.555
		0.06	-3.27184	0.978924	0.74597	-0.155436	1.15621		0.12	-101.566	-116.648	-122.14	-148.597	-198.341
		0.06005	-3.27184	0.978924	0.74597	-0.155436	1.15621		0.1201	-101.51	-116.699	-122.13	-148.565	-198.125
		0.0601	-3.27184	0.978924	0.74597	-0.155436	1.15621		0.1202	-101.451	-116.751	-122.132	-148.551	-197.91
		0.06015	-3.27184	0.978924	0.74597	-0.155436	1.15621		0.1203	-101.391	-116.805	-122.145	-148.556	-197.701
		0.0602	-3.27184	0.978924	0.74597	-0.155436	1.15621		0.1204	-101.332	-116.858	-122.171	-148.578	-197.504
		0.06025	-3.27184	0.978924	0.74597	-0.155436	1.15621		0.1205	-101.274	-116.912	-122.21	-148.615	-197.323
		0.0603	-3.27184	0.978924	0.74597	-0.155436	1.15621		0.1206	-101.219	-116.962	-122.263	-148.665	-197.162
		0.06035	-3.27184	0.978924	0.74597	-0.155436	1.15621		0.1207	-101.17	-117.008	-122.328	-148.725	-197.024
		0.0604	-3.27184	0.978924	0.74597	-0.155436	1.15621		0.1208	-101.128	-117.048	-122.407	-148.792	-196.914
		0.06045	-3.27184	0.978924	0.74597	-0.155436	1.15621		0.1209	-101.096	-117.079	-122.497	-148.864	-196.832
		0.0605	-3.27184	0.978924	0.74597	-0.155436	1.15621		0.121	-101.075	-117.101	-122.599	-148.938	-196.78
		0.06055	-3.27184	0.978924	0.74597	-0.155436	1.15621		0.1211	-101.067	-117.113	-122.71	-149.012	-196.761
		0.0606	-3.27184	0.978924	0.74597	-0.155436	1.15621		0.1212	-101.075	-117.115	-122.828	-149.083	-196.774
		0.06065	-3.27184	0.978924	0.74597	-0.155436	1.15621		0.1213	-101.097	-117.107	-122.95	-149.15	-196.818
		0.0607	-3.27184	0.978924	0.74597	-0.155436	1.15621		0.1214	-101.135	-117.09	-123.071	-149.211	-196.893
		0.06075	-3.27184	0.978924	0.74597	-0.155436	1.15621		0.1215	-101.187	-117.063	-123.189	-149.267	-196.996
		0.0608	-3.27184	0.978924	0.74597	-0.155436	1.15621		0.1216	-101.253	-117.025	-123.299	-149.318	-197.123
		0.06085	-3.27184	0.978924	0.74597	-0.155436	1.15621		0.1217	-101.33	-116.977	-123.397	-149.368	-197.266
		0.0609	-3.27184	0.978924	0.74597	-0.155436	1.15621		0.1218	-101.418	-116.916	-123.48	-149.418	-197.42
		0.06095	-3.27184	0.978924	0.74597	-0.155436	1.15621		0.1219	-101.515	-116.844	-123.543	-149.471	-197.575
		0.061	-3.27184	0.978924	0.74597	-0.155436	1.15621		0.122	-101.621	-116.761	-123.585	-149.529	-197.722
		0.06105	-3.27184	0.978924	0.74597	-0.155436	1.15621		0.1221	-101.734	-116.669	-123.604	-149.596	-197.852
		0.0611	-3.27184	0.978924	0.74597	-0.155436	1.15621		0.1222	-101.854	-116.571	-123.6	-149.669	-197.957
		0.06115	-3.27184	0.978924	0.74597	-0.155436	1.15621		0.1223	-101.981	-116.469	-123.573	-149.751	-198.03
		0.0612	-3.27184	0.978924	0.74597	-0.155436	1.15621		0.1224	-102.113	-116.367	-123.524	-149.837	-198.066
		0.06125	-3.27184	0.978924	0.74597	-0.155436	1.15621		0.1225	-102.25	-116.266	-123.456	-149.927	-198.062
		0.0613	-3.27184	0.978924	0.74597	-0.155436	1.15621		0.1226	-102.39	-116.169	-123.373	-150.017	-198.019
		0.06135	-3.27184	0.978924	0.74597	-0.155436	1.15621		0.1227	-102.531	-116.074	-123.276	-150.103	-197.939
		0.0614	-3.27184	0.978924	0.74597	-0.155436	1.15621		0.1228	-102.671	-115.983	-123.171	-150.184	-197.827
		0.06145	-3.27184	0.978924	0.74597	-0.155436	1.15621		0.1229	-102.808	-115.895	-123.06	-150.257	-197.69
		0.0615	-3.27184	0.978924	0.74597	-0.155436	1.15621		0.123	-102.94	-115.81	-122.948	-150.319	-197.539
		0.06155	-3.27184	0.978924	0.74597	-0.155436	1.15621		0.1231	-103.065	-115.728	-122.838	-150.369	-197.384
		0.0616	-3.27184	0.978924	0.74597	-0.155436	1.15621		0.1232	-103.18	-115.649	-122.732	-150.406	-197.238
		0.06165	-3.27184	0.978924	0.74597	-0.155436	1.15621		0.1233	-103.284	-115.576	-122.634	-150.429	-197.109
		0.0617	-3.27184	0.978924	0.74597	-0.155436	1.15621		0.1234	-103.377	-115.508	-122.544	-150.439	-197.008
		0.06175	-3.27184	0.978924	0.74597	-0.155436	1.15621		0.1235	-103.458	-115.447	-122.465	-150.434	-196.94
		0.0618	-3.27184	0.978924	0.74597	-0.155436	1.15621		0.1236	-103.527	-115.393	-122.399	-150.415	-196.908
		0.06185	-3.27184	0.978924	0.74597	-0.155436	1.15621		0.1237	-103.584	-115.347	-122.347	-150.381	-196.912
		0.0619	-3.27184	0.978924	0.74597	-0.155436	1.15621		0.1238	-103.63	-115.308	-122.31	-150.331	-196.949
		0.06195	-3.27184	0.978924	0.74597	-0.155436	1.15621		0.1239	-103.665	-115.275	-122.288	-150.266	-197.014
		0.062	-3.27184	0.978924	0.74597	-0.155436	1.15621		0.124	-103.69	-115.247	-122.282	-150.183	-197.1
		0.06205	-3.27184	0.978924	0.74597	-0.155436	1.15621		0.1241	-103.704	-115.223	-122.292	-150.081	-197.202
		0.0621	-3.27184	0.978924	0.74597	-0.155436	1.15621		0.1242	-103.707	-115.202	-122.318	-149.96	-197.312
		0.06215	-3.27184	0.978924	0.74597	-0.155436	1.15621		0.1243	-103.698	-115.185	-122.358	-149.819	-197.428
		0.0622	-3.27184	0.978924	0.74597	-0.155436	1.15621		0.1244	-103.676	-115.172	-122.411	-149.658	-197.543
		0.06225	-3.27184	0.978924	0.74597	-0.155436	1.15621		0.1245	-103.64	-115.164	-122.476	-149.48	-197.656
		0.0623	-3.27184	0.978924	0.74597	-0.155436	1.15621		0.1246	-103.589	-115.163	-122.55	-149.286	-197.762
		0.06235	-3.27184	0.978924	0.74597	-0.155436	1.15621		0.1247	-103.524	-115.169	-122.631	-149.08	-197.86
		0.0624	-3.27184	0.978924	0.74597	-0.155436	1.15621		0.1248	-103.446	-115.182	-122.715	-148.866	-197.945
		0.06245	-3.27184	0.978924	0.74597	-0.155436	1.15621		0.1249	-103.356	-115.203	-122.801	-148.648	-198.014
		0.0625	-3.27184	0.978924	0.74597	-0.155436	1.15621		0.125	-103.258	-115.229	-122.886	-148.434	-198.065
		0.06255	-3.27184	0.978924	0.74597	-0.155436	1.15621		0.1251	-103.155	-115.259	-122.968	-148.227	-198.097
		0.0626	-3.27184	0.978924	0.74597	-0.155436	1.15621		0.1252	-103.051	-115.291	-123.046	-148.034	-198.111
		0.06265	-3.27184	0.978924	0.74597	-0.155436	1.15621		0.1253	-102.951	-115.322	-123.119	-147.861	-198.11
		0.0627	-3.27184	0.978924	0.74597	-0.155436	1.15621		0.1254	-102.856	-115.349	-123.187	-147.712	-198.098
		0.06275	-3.27184	0.978924	0.74597	-0.155436	1.15621		0.1255	-102.77	-115.37	-123.247	-147.592	-198.079
		0.0628	-3.27184	0.978924	0.74597	-0.155436	1.15621		0.1256	-102.694	-115.382	-123.3	-147.503	-198.058
		0.06285	-3.27184	0.978924	0.74597	-0.155436	1.15621		0.1257	-102.626	-115.383	-123.345	-147.449	-198.039
		0.0629	-3.27184	0.978924	0.74597	-0.155436	1.15621		0.1258	-102.567	-115.371	-123.38	-147.431	-198.023
		0.06295	-3.27184	0.978924	0.74597	-0.155436	1.15621		0.1259	-102.514	-115.344	-123.407	-147.448	-198.011
		0.063	-3.27184	0.978924	0.74597	-0.155436	1.15621		0.126	-102.466	-115.301	-123.425	-147.501	-198.003
		0.06305	-3.27184	0.978924	0.74597	-0.155436	1.15621		0.1261	-102.422	-115.241	-123.433	-147.586	-198
		0.0631	-3.27184	0.978924	0.74597	-0.155436	1.15621		0.1262	-102.379	-115.165	-123.433	-147.701	-198.002
		0.06315	-3.27184	0.978924	0.74597	-0.155436	1.15621		0.1263	-102.338	-115.075	-123.425	-147.84	-198.01
		0.0632	-3.27184	0.978924	0.74597	-0.155436	1.15621		0.1264	-102.297	-114.973	-123.409	-147.997	-198.03
		0.06325	-3.27184	0.978924	0.74597	-0.155436	1.15621		0.1265	-102.257	-114.863	-123.386	-148.164	-198.064
		0.0633	-3.27184	0.978924	0.74597	-0.155436	1.15621		0.1266	-102.219	-114.749	-123.356	-148.334	-198.117
		0.06335	-3.27184	0.978924	0.74597	-0.155436	1.15621		0.1267	-102.18	-114.633	-123.317	-148.499	-198.195
		0.0634	-3.27184	0.978924	0.74597	-0.155436	1.15621		0.1268	-102.141	-114.518	-123.27	-148.652	-198.298
		0.06345	-3.27184	0.978924	0.74597	-0.155436	1.15621		0.1269	-102.101	-114.407	-123.213	-148.789	-198.427
		0.0635	-3.27184	0.978924	0.74597	-0.155436	1.15621		0.127	-102.057	-114.3	-123.149	-148.906	-198.581
		0.06355	-3.27184	0.978924	0.74597	-0.155436	1.15621		0.1271	-102.008	-114.198	-123.076	-149.002	-198.756
		0.0636	-3.27184	0.978924	0.74597	-0.155436	1.15621		0.1272	-101.954	-114.102	-122.998	-149.077	-198.948
		0.06365	-3.27184	0.978924	0.74597	-0.155436	1.15621		0.1273	-101.892	-114.013	-122.917	-149.133	-199.154
		0.0637	-3.27184	0.978924	0.74597	-0.155436	1.15621		0.1274	-101.823	-113.93	-122.836	-149.171	-199.369
		0.06375	-3.27184	0.978924	0.74597	-0.155436	1.15621		0.1275	-101.747	-113.857	-122.757	-149.195	-199.589
		0.0638	-3.27184	0.978924	0.74597	-0.155436	1.15621		0.1276	-101.664	-113.794	-122.683	-149.205	-199.809
		0.06385	-3.27184	0.978924	0.74597	-0.155436	1.15621		0.1277	-101.576	-113.744	-122.616	-149.206	-200.027
		0.0639	-3.27184	0.978924	0.74597	-0.155436	1.15621		0.1278	-101.482	-113.706	-122.558	-149.2	-200.238
		0.06395	-3.27184	0.978924	0.74597	-0.155436	1.15621		0.1279	-101.385	-113.683	-122.51	-149.191	-200.438
		0.064	-3.27184	0.978924	0.74597	-0.155436	1.15621		0.128	-101.286	-113.672	-122.474	-149.181	-200.622
		0.06405	-3.27184	0.978924	0.74597	-0.155436	1.15621		0.1281	-101.185	-113.674	-122.45	-149.173	-200.788
		0.0641	-3.27184	0.978924	0.74597	-0.155436	1.15621		0.1282	-101.085	-113.685	-122.437	-149.17	-200.932
		0.06415	-3.27184	0.978924	0.74597	-0.155436	1.15621		0.1283	-100.989	-113.703	-122.436	-149.172	-201.05
		0.0642	-3.27184	0.978924	0.74597	-0.155436	1.15621		0.1284	-100.899	-113.726	-122.445	-149.179	-201.141
		0.06425	-3.27184	0.978924	0.74597	-0.155436	1.15621		0.1285	-100.817	-113.75	-122.464	-149.191	-201.202
		0.0643	-3.27184	0.978924	0.74597	-0.155436	1.15621		0.1286	-100.746	-113.774	-122.491	-149.206	-201.232
		0.06435	-3.27184	0.978924	0.74597	-0.155436	1.15621		0.1287	-100.688	-113.796	-122.525	-149.223	-201.229
		0.0644	-3.27184	0.978924	0.74597	-0.155436	1.15621		0.1288	-100.645	-113.814	-122.565	-149.238	-201.191
		0.06445	-3.27184	0.978924	0.74597	-0.155436	1.15621		0.1289	-100.618	-113.827	-122.609	-149.252	-201.117
		0.0645	-3.27184	0.978924	0.74597	-0.155436	1.15621		0.129	-100.606	-113.833	-122.657	-149.262	-201.005
		0.06455	-3.27184	0.978924	0.74597	-0.155436	1.15621		0.1291	-100.611	-113.832	-122.709	-149.268	-200.854
		0.0646	-3.27184	0.978924	0.74597	-0.155436	1.15621		0.1292	-100.63	-113.823	-122.764	-149.27	-200.666
		0.06465	-3.27184	0.978924	0.74597	-0.155436	1.15621		0.1293	-100.663	-113.806	-122.821	-149.266	-200.443
		0.0647	-3.27184	0.978924	0.74597	-0.155436	1.15621		0.1294	-100.708	-113.781	-122.881	-149.255	-200.189
		0.06475	-3.27184	0.978924	0.74597	-0.155436	1.15621		0.1295	-100.763	-113.75	-122.943	-149.237	-199.91
		0.0648	-3.27184	0.978924	0.74597	-0.155436	1.15621		0.1296	-100.826	-113.715	-123.004	-149.209	-199.613
		0.06485	-3.27184	0.978924	0.74597	-0.155436	1.15621		0.1297	-100.895	-113.676	-123.063	-149.171	-199.306
		0.0649	-3.27184	0.978924	0.74597	-0.155436	1.15621		0.1298	-100.967	-113.637	-123.117	-149.121	-198.997
		0.06495	-3.27184	0.978924	0.74597	-0.155436	1.15621		0.1299	-101.042	-113.6	-123.164	-149.056	-198.691
		0.065	-3.27184	0.978924	0.74597	-0.155436	1.15621		0.13	-101.116	-113.566	-123.202	-148.975	-198.395
		0.06505	-3.27184	0.978924	0.74597	-0.155436	1.15621		0.1301	-101.189	-113.537	-123.229	-148.878	-198.111
		0.0651	-3.27184	0.978924	0.74597	-0.155436	1.15621		0.1302	-101.258	-113.515	-123.245	-148.765	-197.843
		0.06515	-3.27184	0.978924	0.74597	-0.155436	1.15621		0.1303	-101.324	-113.501	-123.249	-148.637	-197.592
		0.0652	-3.27184	0.978924	0.74597	-0.155436	1.15621		0.1304	-101.384	-113.498	-123.241	-148.495	-197.359
		0.06525	-3.27184	0.978924	0.74597	-0.155436	1.15621		0.1305	-101.439	-113.507	-123.222	-148.343	-197.145
		0.0653	-3.27184	0.978924	0.74597	-0.155436	1.15621		0.1306	-101.489	-113.528	-123.193	-148.185	-196.951
		0.06535	-3.27184	0.978924	0.74597	-0.155436	1.15621		0.1307	-101.532	-113.561	-123.155	-148.024	-196.78
		0.0654	-3.27184	0.978924	0.74597	-0.155436	1.15621		0.1308	-101.57	-113.606	-123.109	-147.865	-196.635
		0.06545	-3.27184	0.978924	0.74597	-0.155436	1.15621		0.1309	-101.602	-113.663	-123.057	-147.711	-196.52
		0.0655	-3.27184	0.978924	0.74597	-0.155436	1.15621		0.131	-101.628	-113.728	-123.001	-147.567	-196.439
		0.06555	-3.27184	0.978924	0.74597	-0.155436	1.15621		0.1311	-101.65	-113.8	-122.944	-147.436	-196.394
		0.0656	-3.27184	0.978924	0.74597	-0.155436	1.15621		0.1312	-101.668	-113.875	-122.889	-147.325	-196.39
		0.06565	-3.27184	0.978924	0.74597	-0.155436	1.15621		0.1313	-101.682	-113.951	-122.839	-147.234	-196.425
		0.0657	-3.27184	0.978924	0.74597	-0.155436	1.15621		0.1314	-101.694	-114.025	-122.797	-147.169	-196.499
		0.06575	-3.27184	0.978924	0.74597	-0.155436	1.15621		0.1315	-101.704	-114.093	-122.765	-147.13	-196.61
		0.0658	-3.27184	0.978924	0.74597	-0.155436	1.15621		0.1316	-101.711	-114.154	-122.745	-147.119	-196.754
		0.06585	-3.27184	0.978924	0.74597	-0.155436	1.15621		0.1317	-101.717	-114.205	-122.737	-147.134	-196.924
		0.0659	-3.27184	0.978924	0.74597	-0.155436	1.15621		0.1318	-101.722	-114.243	-122.741	-147.173	-197.114
		0.06595	-3.27184	0.978924	0.74597	-0.155436	1.15621		0.1319	-101.725	-114.266	-122.756	-147.233	-197.316
		0.066	-3.27184	0.978924	0.74597	-0.155436	1.15621		0.132	-101.728	-114.269	-122.781	-147.311	-197.525
		0.06605	-3.27184	0.978924	0.74597	-0.155436	1.15621		0.1321	-101.73	-114.252	-122.814	-147.404	-197.733
		0.0661	-3.27184	0.978924	0.74597	-0.155436	1.15621		0.1322	-101.734	-114.212	-122.854	-147.509	-197.936
		0.06615	-3.27184	0.978924	0.74597	-0.155436	1.15621		0.1323	-101.739	-114.15	-122.899	-147.623	-198.13
		0.0662	-3.27184	0.978924	0.74597	-0.155436	1.15621		0.1324	-101.749	-114.066	-122.947	-147.746	-198.314
		0.06625	-3.27184	0.978924	0.74597	-0.155436	1.15621		0.1325	-101.763	-113.963	-122.996	-147.875	-198.487
		0.0663	-3.27184	0.978924	0.74597	-0.155436	1.15621		0.1326	-101.783	-113.844	-123.043	-148.008	-198.651
		0.06635	-3.27184	0.978924	0.74597	-0.155436	1.15621		0.1327	-101.811	-113.714	-123.087	-148.143	-198.809
		0.0664	-3.27184	0.978924	0.74597	-0.155436	1.15621		0.1328	-101.845	-113.575	-123.125	-148.276	-198.962
		0.06645	-3.27184	0.978924	0.74597	-0.155436	1.15621		0.1329	-101.885	-113.431	-123.155	-148.406	-199.112
		0.0665	-3.27184	0.978924	0.74597	-0.155436	1.15621		0.133	-101.931	-113.286	-123.175	-148.529	-199.261
		0.06655	-3.27184	0.978924	0.74597	-0.155436	1.15621		0.1331	-101.981	-113.142	-123.186	-148.644	-199.406
		0.0666	-3.27184	0.978924	0.74597	-0.155436	1.15621		0.1332	-102.032	-113.001	-123.186	-148.75	-199.546
		0.06665	-3.27184	0.978924	0.74597	-0.155436	1.15621		0.1333	-102.082	-112.864	-123.175	-148.845	-199.677
		0.0667	-3.27184	0.978924	0.74597	-0.155436	1.15621		0.1334	-102.128	-112.735	-123.153	-148.929	-199.798
		0.06675	-3.27184	0.978924	0.74597	-0.155436	1.15621		0.1335	-102.166	-112.614	-123.121	-149	-199.906
		0.0668	-3.27184	0.978924	0.74597	-0.155436	1.15621		0.1336	-102.193	-112.504	-123.079	-149.061	-199.999
		0.06685	-3.27184	0.978924	0.74597	-0.155436	1.15621		0.1337	-102.205	-112.405	-123.027	-149.11	-200.076
		0.0669	-3.27184	0.978924	0.74597	-0.155436	1.15621		0.1338	-102.199	-112.318	-122.964	-149.15	-200.136
		0.06695	-3.27184	0.978924	0.74597	-0.155436	1.15621		0.1339	-102.174	-112.246	-122.889	-149.182	-200.176
		0.067	-3.27184	0.978924	0.74597	-0.155436	1.15621		0.134	-102.129	-112.188	-122.802	-149.209	-200.194
		0.06705	-3.27184	0.978924	0.74597	-0.155436	1.15621		0.1341	-102.063	-112.144	-122.703	-149.232	-200.183
		0.0671	-3.27184	0.978924	0.74597	-0.155436	1.15621		0.1342	-101.978	-112.114	-122.591	-149.253	-200.137
		0.06715	-3.27184	0.978924	0.74597	-0.155436	1.15621		0.1343	-101.875	-112.097	-122.468	-149.273	-200.052
		0.0672	-3.27184	0.978924	0.74597	-0.155436	1.15621		0.1344	-101.758	-112.092	-122.334	-149.293	-199.921
		0.06725	-3.27184	0.978924	0.74597	-0.155436	1.15621		0.1345	-101.631	-112.098	-122.191	-149.313	-199.741
		0.0673	-3.27184	0.978924	0.74597	-0.155436	1.15621		0.1346	-101.498	-112.113	-122.04	-149.331	-199.511
		0.06735	-3.27184	0.978924	0.74597	-0.155436	1.15621		0.1347	-101.363	-112.137	-121.884	-149.348	-199.233
		0.0674	-3.27184	0.978924	0.74597	-0.155436	1.15621		0.1348	-101.23	-112.169	-121.726	-149.362	-198.91
		0.06745	-3.27184	0.978924	0.74597	-0.155436	1.15621		0.1349	-101.102	-112.211	-121.567	-149.375	-198.548
		0.0675	-3.27184	0.978924	0.74597	-0.155436	1.15621		0.135	-100.983	-112.26	-121.411	-149.385	-198.156
		0.06755	-3.27184	0.978924	0.74597	-0.155436	1.15621		0.1351	-100.872	-112.318	-121.261	-149.393	-197.743
		0.0676	-3.27184	0.978924	0.74597	-0.155436	1.15621		0.1352	-100.773	-112.385	-121.119	-149.401	-197.318
		0.06765	-3.27184	0.978924	0.74597	-0.155436	1.15621		0.1353	-100.685	-112.459	-120.99	-149.408	-196.891
		0.0677	-3.27184	0.978924	0.74597	-0.155436	1.15621		0.1354	-100.607	-112.541	-120.877	-149.415	-196.472
		0.06775	-3.27184	0.978924	0.74597	-0.155436	1.15621		0.1355	-100.539	-112.631	-120.784	-149.421	-196.072
		0.0678	-3.27184	0.978924	0.74597	-0.155436	1.15621		0.1356	-100.481	-112.73	-120.713	-149.427	-195.704
		0.06785	-3.27184	0.978924	0.74597	-0.155436	1.15621		0.1357	-100.43	-112.839	-120.667	-149.43	-195.377
		0.0679	-3.27184	0.978924	0.74597	-0.155436	1.15621		0.1358	-100.385	-112.958	-120.648	-149.431	-195.102
		0.06795	-3.27184	0.978924	0.74597	-0.155436	1.15621		0.1359	-100.344	-113.087	-120.654	-149.425	-194.887
		0.068	-3.27184	0.978924	0.74597	-0.155436	1.15621		0.136	-100.306	-113.225	-120.687	-149.413	-194.739
		0.06805	-3.27184	0.978924	0.74597	-0.155436	1.15621		0.1361	-100.27	-113.369	-120.746	-149.392	-194.66
		0.0681	-3.27184	0.978924	0.74597	-0.155436	1.15621		0.1362	-100.235	-113.516	-120.829	-149.361	-194.65
		0.06815	-3.27184	0.978924	0.74597	-0.155436	1.15621		0.1363	-100.202	-113.664	-120.934	-149.319	-194.706
		0.0682	-3.27184	0.978924	0.74597	-0.155436	1.15621		0.1364	-100.17	-113.807	-121.059	-149.266	-194.825
		0.06825	-3.27184	0.978924	0.74597	-0.155436	1.15621		0.1365	-100.141	-113.942	-121.203	-149.202	-194.997
		0.0683	-3.27184	0.978924	0.74597	-0.155436	1.15621		0.1366	-100.116	-114.065	-121.363	-149.128	-195.216
		0.06835	-3.27184	0.978924	0.74597	-0.155436	1.15621		0.1367	-100.095	-114.174	-121.535	-149.044	-195.473
		0.0684	-3.27184	0.978924	0.74597	-0.155436	1.15621		0.1368	-100.078	-114.267	-121.717	-148.952	-195.76
		0.06845	-3.27184	0.978924	0.74597	-0.155436	1.15621		0.1369	-100.067	-114.344	-121.906	-148.854	-196.07
		0.0685	-3.27184	0.978924	0.74597	-0.155436	1.15621		0.137	-100.061	-114.405	-122.097	-148.75	-196.396
		0.06855	-3.27184	0.978924	0.74597	-0.155436	1.15621		0.1371	-100.058	-114.45	-122.288	-148.645	-196.732
		0.0686	-3.27184	0.978924	0.74597	-0.155436	1.15621		0.1372	-100.059	-114.481	-122.476	-148.54	-197.07
		0.06865	-3.27184	0.978924	0.74597	-0.155436	1.15621		0.1373	-100.062	-114.499	-122.659	-148.439	-197.403
		0.0687	-3.27184	0.978924	0.74597	-0.155436	1.15621		0.1374	-100.067	-114.507	-122.833	-148.344	-197.723
		0.06875	-3.27184	0.978924	0.74597	-0.155436	1.15621		0.1375	-100.072	-114.505	-122.999	-148.258	-198.024
		0.0688	-3.27184	0.978924	0.74597	-0.155436	1.15621		0.1376	-100.076	-114.494	-123.153	-148.185	-198.298
		0.06885	-3.27184	0.978924	0.74597	-0.155436	1.15621		0.1377	-100.077	-114.475	-123.296	-148.126	-198.54
		0.0689	-3.27184	0.978924	0.74597	-0.155436	1.15621		0.1378	-100.075	-114.451	-123.427	-148.082	-198.747
		0.06895	-3.27184	0.978924	0.74597	-0.155436	1.15621		0.1379	-100.068	-114.421	-123.547	-148.053	-198.916
		0.069	-3.27184	0.978924	0.74597	-0.155436	1.15621		0.138	-100.055	-114.387	-123.656	-148.039	-199.046
		0.06905	-3.27184	0.978924	0.74597	-0.155436	1.15621		0.1381	-100.036	-114.349	-123.755	-148.04	-199.137
		0.0691	-3.27184	0.978924	0.74597	-0.155436	1.15621		0.1382	-100.011	-114.308	-123.846	-148.052	-199.191
		0.06915	-3.27184	0.978924	0.74597	-0.155436	1.15621		0.1383	-99.9835	-114.263	-123.929	-148.075	-199.21
		0.0692	-3.27184	0.978924	0.74597	-0.155436	1.15621		0.1384	-99.9537	-114.215	-124.005	-148.108	-199.195
		0.06925	-3.27184	0.978924	0.74597	-0.155436	1.15621		0.1385	-99.9245	-114.164	-124.076	-148.149	-199.15
		0.0693	-3.27184	0.978924	0.74597	-0.155436	1.15621		0.1386	-99.8981	-114.109	-124.142	-148.197	-199.079
		0.06935	-3.27184	0.978924	0.74597	-0.155436	1.15621		0.1387	-99.8767	-114.053	-124.201	-148.252	-198.986
		0.0694	-3.27184	0.978924	0.74597	-0.155436	1.15621		0.1388	-99.862	-113.995	-124.253	-148.312	-198.878
		0.06945	-3.27184	0.978924	0.74597	-0.155436	1.15621		0.1389	-99.8553	-113.937	-124.296	-148.374	-198.76
		0.0695	-3.27184	0.978924	0.74597	-0.155436	1.15621		0.139	-99.8574	-113.879	-124.326	-148.438	-198.639
		0.06955	-3.27184	0.978924	0.74597	-0.155436	1.15621		0.1391	-99.8685	-113.822	-124.34	-148.5	-198.52
		0.0696	-3.27184	0.978924	0.74597	-0.155436	1.15621		0.1392	-99.8888	-113.768	-124.337	-148.557	-198.406
		0.06965	-3.27184	0.978924	0.74597	-0.155436	1.15621		0.1393	-99.9176	-113.716	-124.315	-148.607	-198.3
		0.0697	-3.27184	0.978924	0.74597	-0.155436	1.15621		0.1394	-99.9543	-113.668	-124.274	-148.647	-198.203
		0.06975	-3.27184	0.978924	0.74597	-0.155436	1.15621		0.1395	-99.9974	-113.624	-124.216	-148.675	-198.114
		0.0698	-3.27184	0.978924	0.74597	-0.155436	1.15621		0.1396	-100.045	-113.584	-124.143	-148.689	-198.032
		0.06985	-3.27184	0.978924	0.74597	-0.155436	1.15621		0.1397	-100.095	-113.551	-124.06	-148.689	-197.957
		0.0699	-3.27184	0.978924	0.74597	-0.155436	1.15621		0.1398	-100.145	-113.526	-123.97	-148.674	-197.889
		0.06995	-3.27184	0.978924	0.74597	-0.155436	1.15621		0.1399	-100.191	-113.511	-123.876	-148.644	-197.827
		0.07	-3.27184	0.978924	0.74597	-0.155436	1.15621		0.14	-100.231	-113.508	-123.782	-148.599	-197.774
		0.07005	-3.27184	0.978924	0.74597	-0.155436	1.15621		0.1401	-100.261	-113.517	-123.69	-148.541	-197.731
		0.0701	-3.27184	0.978924	0.74597	-0.155436	1.15621		0.1402	-100.279	-113.538	-123.603	-148.47	-197.702
		0.07015	-3.27184	0.978924	0.74597	-0.155436	1.15621		0.1403	-100.282	-113.572	-123.52	-148.386	-197.688
		0.0702	-3.27184	0.978924	0.74597	-0.155436	1.15621		0.1404	-100.271	-113.618	-123.444	-148.293	-197.693
		0.07025	-3.27184	0.978924	0.74597	-0.155436	1.15621		0.1405	-100.243	-113.675	-123.374	-148.192	-197.719
		0.0703	-3.27184	0.978924	0.74597	-0.155436	1.15621		0.1406	-100.2	-113.745	-123.311	-148.089	-197.769
		0.07035	-3.27184	0.978924	0.74597	-0.155436	1.15621		0.1407	-100.143	-113.827	-123.255	-147.986	-197.845
		0.0704	-3.27184	0.978924	0.74597	-0.155436	1.15621		0.1408	-100.073	-113.922	-123.205	-147.888	-197.948
		0.07045	-3.27184	0.978924	0.74597	-0.155436	1.15621		0.1409	-99.9945	-114.033	-123.162	-147.8	-198.082
		0.0705	-3.27184	0.978924	0.74597	-0.155436	1.15621		0.141	-99.9093	-114.159	-123.126	-147.726	-198.246
		0.07055	-3.27184	0.978924	0.74597	-0.155436	1.15621		0.1411	-99.8211	-114.3	-123.096	-147.669	-198.442
		0.0706	-3.27184	0.978924	0.74597	-0.155436	1.15621		0.1412	-99.7331	-114.455	-123.074	-147.633	-198.669
		0.07065	-3.27184	0.978924	0.74597	-0.155436	1.15621		0.1413	-99.6486	-114.622	-123.058	-147.62	-198.926
		0.0707	-3.27184	0.978924	0.74597	-0.155436	1.15621		0.1414	-99.5706	-114.795	-123.049	-147.632	-199.208
		0.07075	-3.27184	0.978924	0.74597	-0.155436	1.15621		0.1415	-99.5019	-114.972	-123.047	-147.671	-199.513
		0.0708	-3.27184	0.978924	0.74597	-0.155436	1.15621		0.1416	-99.4448	-115.145	-123.052	-147.736	-199.833
		0.07085	-3.27184	0.978924	0.74597	-0.155436	1.15621		0.1417	-99.4016	-115.311	-123.063	-147.826	-200.161
		0.0709	-3.27184	0.978924	0.74597	-0.155436	1.15621		0.1418	-99.3736	-115.464	-123.078	-147.941	-200.488
		0.07095	-3.27184	0.978924	0.74597	-0.155436	1.15621		0.1419	-99.3616	-115.602	-123.096	-148.075	-200.803
		0.071	-3.27184	0.978924	0.74597	-0.155436	1.15621		0.142	-99.3653	-115.721	-123.115	-148.227	-201.095
		0.07105	-3.27184	0.978924	0.74597	-0.155436	1.15621		0.1421	-99.384	-115.818	-123.131	-148.389	-201.35
		0.0711	-3.27184	0.978924	0.74597	-0.155436	1.15621		0.1422	-99.416	-115.894	-123.141	-148.558	-201.558
		0.07115	-3.27184	0.978924	0.74597	-0.155436	1.15621		0.1423	-99.4595	-115.945	-123.143	-148.727	-201.706
		0.0712	-3.27184	0.978924	0.74597	-0.155436	1.15621		0.1424	-99.5121	-115.971	-123.134	-148.893	-201.786
		0.07125	-3.27184	0.978924	0.74597	-0.155436	1.15621		0.1425	-99.5712	-115.97	-123.112	-149.049	-201.788
		0.0713	-3.27184	0.978924	0.74597	-0.155436	1.15621		0.1426	-99.634	-115.942	-123.076	-149.193	-201.71
		0.07135	-3.27184	0.978924	0.74597	-0.155436	1.15621		0.1427	-99.6976	-115.887	-123.024	-149.32	-201.548
		0.0714	-3.27184	0.978924	0.74597	-0.155436	1.15621		0.1428	-99.7588	-115.806	-122.956	-149.429	-201.307
		0.07145	-3.27184	0.978924	0.74597	-0.155436	1.15621		0.1429	-99.8148	-115.701	-122.872	-149.517	-200.993
		0.0715	-3.27184	0.978924	0.74597	-0.155436	1.15621		0.143	-99.8629	-115.573	-122.772	-149.583	-200.616
		0.07155	-3.27184	0.978924	0.74597	-0.155436	1.15621		0.1431	-99.9009	-115.426	-122.659	-149.626	-200.189
		0.0716	-3.27184	0.978924	0.74597	-0.155436	1.15621		0.1432	-99.9272	-115.263	-122.533	-149.646	-199.729
		0.07165	-3.27184	0.978924	0.74597	-0.155436	1.15621		0.1433	-99.9412	-115.088	-122.398	-149.644	-199.252
		0.0717	-3.27184	0.978924	0.74597	-0.155436	1.15621		0.1434	-99.9428	-114.904	-122.257	-149.621	-198.772
		0.07175	-3.27184	0.978924	0.74597	-0.155436	1.15621		0.1435	-99.9328	-114.716	-122.113	-149.58	-198.303
		0.0718	-3.27184	0.978924	0.74597	-0.155436	1.15621		0.1436	-99.9126	-114.525	-121.971	-149.522	-197.859
		0.07185	-3.27184	0.978924	0.74597	-0.155436	1.15621		0.1437	-99.8842	-114.336	-121.834	-149.45	-197.449
		0.0719	-3.27184	0.978924	0.74597	-0.155436	1.15621		0.1438	-99.8495	-114.149	-121.706	-149.367	-197.085
		0.07195	-3.27184	0.978924	0.74597	-0.155436	1.15621		0.1439	-99.8105	-113.967	-121.59	-149.276	-196.773
		0.072	-3.27184	0.978924	0.74597	-0.155436	1.15621		0.144	-99.769	-113.791	-121.488	-149.179	-196.522
		0.07205	-3.27184	0.978924	0.74597	-0.155436	1.15621		0.1441	-99.7263	-113.624	-121.401	-149.078	-196.336
		0.0721	-3.27184	0.978924	0.74597	-0.155436	1.15621		0.1442	-99.6835	-113.466	-121.33	-148.976	-196.22
		0.07215	-3.27184	0.978924	0.74597	-0.155436	1.15621		0.1443	-99.6412	-113.319	-121.274	-148.873	-196.171
		0.0722	-3.27184	0.978924	0.74597	-0.155436	1.15621		0.1444	-99.5997	-113.186	-121.233	-148.771	-196.187
		0.07225	-3.27184	0.978924	0.74597	-0.155436	1.15621		0.1445	-99.5591	-113.067	-121.206	-148.671	-196.262
		0.0723	-3.27184	0.978924	0.74597	-0.155436	1.15621		0.1446	-99.5192	-112.964	-121.191	-148.573	-196.389
		0.07235	-3.27184	0.978924	0.74597	-0.155436	1.15621		0.1447	-99.4801	-112.879	-121.188	-148.479	-196.558
		0.0724	-3.27184	0.978924	0.74597	-0.155436	1.15621		0.1448	-99.4422	-112.812	-121.195	-148.389	-196.76
		0.07245	-3.27184	0.978924	0.74597	-0.155436	1.15621		0.1449	-99.4058	-112.763	-121.211	-148.303	-196.986
		0.0725	-3.27184	0.978924	0.74597	-0.155436	1.15621		0.145	-99.372	-112.734	-121.232	-148.223	-197.225
		0.07255	-3.27184	0.978924	0.74597	-0.155436	1.15621		0.1451	-99.3415	-112.723	-121.257	-148.149	-197.47
		0.0726	-3.27184	0.978924	0.74597	-0.155436	1.15621		0.1452	-99.3152	-112.728	-121.281	-148.08	-197.711
		0.07265	-3.27184	0.978924	0.74597	-0.155436	1.15621		0.1453	-99.2937	-112.749	-121.302	-148.015	-197.942
		0.0727	-3.27184	0.978924	0.74597	-0.155436	1.15621		0.1454	-99.2777	-112.782	-121.316	-147.953	-198.154
		0.07275	-3.27184	0.978924	0.74597	-0.155436	1.15621		0.1455	-99.2676	-112.824	-121.321	-147.894	-198.342
		0.0728	-3.27184	0.978924	0.74597	-0.155436	1.15621		0.1456	-99.2637	-112.873	-121.314	-147.836	-198.497
		0.07285	-3.27184	0.978924	0.74597	-0.155436	1.15621		0.1457	-99.2662	-112.925	-121.295	-147.777	-198.615
		0.0729	-3.27184	0.978924	0.74597	-0.155436	1.15621		0.1458	-99.2752	-112.977	-121.264	-147.717	-198.689
		0.07295	-3.27184	0.978924	0.74597	-0.155436	1.15621		0.1459	-99.2907	-113.027	-121.22	-147.654	-198.718
		0.073	-3.27184	0.978924	0.74597	-0.155436	1.15621		0.146	-99.3125	-113.072	-121.166	-147.589	-198.701
		0.07305	-3.27184	0.978924	0.74597	-0.155436	1.15621		0.1461	-99.3401	-113.112	-121.103	-147.519	-198.639
		0.0731	-3.27184	0.978924	0.74597	-0.155436	1.15621		0.1462	-99.3733	-113.146	-121.031	-147.447	-198.538
		0.07315	-3.27184	0.978924	0.74597	-0.155436	1.15621		0.1463	-99.4115	-113.173	-120.952	-147.371	-198.401
		0.0732	-3.27184	0.978924	0.74597	-0.155436	1.15621		0.1464	-99.454	-113.193	-120.867	-147.292	-198.236
		0.07325	-3.27184	0.978924	0.74597	-0.155436	1.15621		0.1465	-99.5001	-113.207	-120.776	-147.212	-198.048
		0.0733	-3.27184	0.978924	0.74597	-0.155436	1.15621		0.1466	-99.5489	-113.214	-120.68	-147.132	-197.844
		0.07335	-3.27184	0.978924	0.74597	-0.155436	1.15621		0.1467	-99.5998	-113.216	-120.58	-147.053	-197.627
		0.0734	-3.27184	0.978924	0.74597	-0.155436	1.15621		0.1468	-99.6519	-113.211	-120.479	-146.979	-197.401
		0.07345	-3.27184	0.978924	0.74597	-0.155436	1.15621		0.1469	-99.7049	-113.202	-120.379	-146.912	-197.17
		0.0735	-3.27184	0.978924	0.74597	-0.155436	1.15621		0.147	-99.7585	-113.189	-120.281	-146.854	-196.935
		0.07355	-3.27184	0.978924	0.74597	-0.155436	1.15621		0.1471	-99.8125	-113.172	-120.188	-146.808	-196.698
		0.0736	-3.27184	0.978924	0.74597	-0.155436	1.15621		0.1472	-99.867	-113.154	-120.101	-146.775	-196.459
		0.07365	-3.27184	0.978924	0.74597	-0.155436	1.15621		0.1473	-99.9221	-113.133	-120.023	-146.757	-196.221
		0.0737	-3.27184	0.978924	0.74597	-0.155436	1.15621		0.1474	-99.9775	-113.11	-119.956	-146.756	-195.984
		0.07375	-3.27184	0.978924	0.74597	-0.155436	1.15621		0.1475	-100.033	-113.086	-119.903	-146.771	-195.75
		0.0738	-3.27184	0.978924	0.74597	-0.155436	1.15621		0.1476	-100.089	-113.061	-119.864	-146.804	-195.521
		0.07385	-3.27184	0.978924	0.74597	-0.155436	1.15621		0.1477	-100.144	-113.034	-119.843	-146.854	-195.298
		0.0739	-3.27184	0.978924	0.74597	-0.155436	1.15621		0.1478	-100.199	-113.007	-119.841	-146.921	-195.084
		0.07395	-3.27184	0.978924	0.74597	-0.155436	1.15621		0.1479	-100.253	-112.979	-119.859	-147.004	-194.886
		0.074	-3.27184	0.978924	0.74597	-0.155436	1.15621		0.148	-100.306	-112.953	-119.898	-147.101	-194.708
		0.07405	-3.27184	0.978924	0.74597	-0.155436	1.15621		0.1481	-100.357	-112.928	-119.956	-147.21	-194.559
		0.0741	-3.27184	0.978924	0.74597	-0.155436	1.15621		0.1482	-100.407	-112.906	-120.032	-147.33	-194.447
		0.07415	-3.27184	0.978924	0.74597	-0.155436	1.15621		0.1483	-100.453	-112.887	-120.123	-147.457	-194.379
		0.0742	-3.27184	0.978924	0.74597	-0.155436	1.15621		0.1484	-100.495	-112.874	-120.227	-147.587	-194.362
		0.07425	-3.27184	0.978924	0.74597	-0.155436	1.15621		0.1485	-100.531	-112.866	-120.34	-147.716	-194.399
		0.0743	-3.27184	0.978924	0.74597	-0.155436	1.15621		0.1486	-100.559	-112.864	-120.458	-147.84	-194.491
		0.07435	-3.27184	0.978924	0.74597	-0.155436	1.15621		0.1487	-100.58	-112.868	-120.579	-147.954	-194.637
		0.0744	-3.27184	0.978924	0.74597	-0.155436	1.15621		0.1488	-100.592	-112.878	-120.703	-148.054	-194.83
		0.07445	-3.27184	0.978924	0.74597	-0.155436	1.15621		0.1489	-100.597	-112.895	-120.826	-148.137	-195.064
		0.0745	-3.27184	0.978924	0.74597	-0.155436	1.15621		0.149	-100.594	-112.918	-120.949	-148.199	-195.329
		0.07455	-3.27184	0.978924	0.74597	-0.155436	1.15621		0.1491	-100.587	-112.95	-121.072	-148.239	-195.615
		0.0746	-3.27184	0.978924	0.74597	-0.155436	1.15621		0.1492	-100.576	-112.99	-121.195	-148.256	-195.911
		0.07465	-3.27184	0.978924	0.74597	-0.155436	1.15621		0.1493	-100.564	-113.04	-121.317	-148.251	-196.205
		0.0747	-3.27184	0.978924	0.74597	-0.155436	1.15621		0.1494	-100.553	-113.1	-121.439	-148.227	-196.486
		0.07475	-3.27184	0.978924	0.74597	-0.155436	1.15621		0.1495	-100.544	-113.17	-121.56	-148.186	-196.745
		0.0748	-3.27184	0.978924	0.74597	-0.155436	1.15621		0.1496	-100.539	-113.25	-121.679	-148.131	-196.972
		0.07485	-3.27184	0.978924	0.74597	-0.155436	1.15621		0.1497	-100.538	-113.339	-121.796	-148.065	-197.162
		0.0749	-3.27184	0.978924	0.74597	-0.155436	1.15621		0.1498	-100.543	-113.435	-121.91	-147.992	-197.309
		0.07495	-3.27184	0.978924	0.74597	-0.155436	1.15621		0.1499	-100.552	-113.537	-122.019	-147.913	-197.413
		0.075	-3.27184	0.978924	0.74597	-0.155436	1.15621		0.15	-100.566	-113.642	-122.125	-147.832	-197.473
		0.07505	-3.27184	0.978924	0.74597	-0.155436	1.15621		0.1501	-100.584	-113.749	-122.226	-147.749	-197.492
		0.0751	-3.27184	0.978924	0.74597	-0.155436	1.15621		0.1502	-100.606	-113.857	-122.323	-147.668	-197.472
		0.07515	-3.27184	0.978924	0.74597	-0.155436	1.15621		0.1503	-100.631	-113.963	-122.415	-147.59	-197.417
		0.0752	-3.27184	0.978924	0.74597	-0.155436	1.15621		0.1504	-100.658	-114.067	-122.502	-147.516	-197.332
		0.07525	-3.27184	0.978924	0.74597	-0.155436	1.15621		0.1505	-100.684	-114.166	-122.585	-147.448	-197.221
		0.0753	-3.27184	0.978924	0.74597	-0.155436	1.15621		0.1506	-100.709	-114.257	-122.662	-147.388	-197.088
		0.07535	-3.27184	0.978924	0.74597	-0.155436	1.15621		0.1507	-100.73	-114.339	-122.733	-147.339	-196.937
		0.0754	-3.27184	0.978924	0.74597	-0.155436	1.15621		0.1508	-100.745	-114.409	-122.798	-147.302	-196.774
		0.07545	-3.27184	0.978924	0.74597	-0.155436	1.15621		0.1509	-100.753	-114.464	-122.858	-147.28	-196.601
		0.0755	-3.27184	0.978924	0.74597	-0.155436	1.15621		0.151	-100.75	-114.504	-122.911	-147.273	-196.425
		0.07555	-3.27184	0.978924	0.74597	-0.155436	1.15621		0.1511	-100.738	-114.526	-122.957	-147.284	-196.25
		0.0756	-3.27184	0.978924	0.74597	-0.155436	1.15621		0.1512	-100.713	-114.53	-122.994	-147.314	-196.08
		0.07565	-3.27184	0.978924	0.74597	-0.155436	1.15621		0.1513	-100.676	-114.517	-123.023	-147.362	-195.921
		0.0757	-3.27184	0.978924	0.74597	-0.155436	1.15621		0.1514	-100.625	-114.486	-123.041	-147.43	-195.776
		0.07575	-3.27184	0.978924	0.74597	-0.155436	1.15621		0.1515	-100.56	-114.438	-123.048	-147.515	-195.645
		0.0758	-3.27184	0.978924	0.74597	-0.155436	1.15621		0.1516	-100.48	-114.374	-123.042	-147.616	-195.53
		0.07585	-3.27184	0.978924	0.74597	-0.155436	1.15621		0.1517	-100.385	-114.295	-123.023	-147.731	-195.429
		0.0759	-3.27184	0.978924	0.74597	-0.155436	1.15621		0.1518	-100.276	-114.203	-122.992	-147.857	-195.339
		0.07595	-3.27184	0.978924	0.74597	-0.155436	1.15621		0.1519	-100.153	-114.099	-122.948	-147.991	-195.261
		0.076	-3.27184	0.978924	0.74597	-0.155436	1.15621		0.152	-100.02	-113.985	-122.893	-148.13	-195.192
		0.07605	-3.27184	0.978924	0.74597	-0.155436	1.15621		0.1521	-99.8779	-113.866	-122.829	-148.27	-195.133
		0.0761	-3.27184	0.978924	0.74597	-0.155436	1.15621		0.1522	-99.7304	-113.743	-122.757	-148.408	-195.086
		0.07615	-3.27184	0.978924	0.74597	-0.155436	1.15621		0.1523	-99.5806	-113.618	-122.68	-148.538	-195.056
		0.0762	-3.27184	0.978924	0.74597	-0.155436	1.15621		0.1524	-99.4317	-113.494	-122.6	-148.658	-195.046
		0.07625	-3.27184	0.978924	0.74597	-0.155436	1.15621		0.1525	-99.2866	-113.373	-122.517	-148.764	-195.06
		0.0763	-3.27184	0.978924	0.74597	-0.155436	1.15621		0.1526	-99.1479	-113.255	-122.434	-148.853	-195.102
		0.07635	-3.27184	0.978924	0.74597	-0.155436	1.15621		0.1527	-99.0181	-113.141	-122.353	-148.922	-195.174
		0.0764	-3.27184	0.978924	0.74597	-0.155436	1.15621		0.1528	-98.8996	-113.031	-122.275	-148.97	-195.273
		0.07645	-3.27184	0.978924	0.74597	-0.155436	1.15621		0.1529	-98.7945	-112.926	-122.204	-148.995	-195.396
		0.0765	-3.27184	0.978924	0.74597	-0.155436	1.15621		0.153	-98.7048	-112.824	-122.142	-148.997	-195.539
		0.07655	-3.27184	0.978924	0.74597	-0.155436	1.15621		0.1531	-98.6323	-112.726	-122.091	-148.977	-195.693
		0.0766	-3.27184	0.978924	0.74597	-0.155436	1.15621		0.1532	-98.5781	-112.631	-122.053	-148.936	-195.852
		0.07665	-3.27184	0.978924	0.74597	-0.155436	1.15621		0.1533	-98.5426	-112.539	-122.029	-148.877	-196.009
		0.0767	-3.27184	0.978924	0.74597	-0.155436	1.15621		0.1534	-98.5257	-112.45	-122.02	-148.804	-196.161
		0.07675	-3.27184	0.978924	0.74597	-0.155436	1.15621		0.1535	-98.5264	-112.364	-122.025	-148.718	-196.303
		0.0768	-3.27184	0.978924	0.74597	-0.155436	1.15621		0.1536	-98.5436	-112.282	-122.044	-148.625	-196.435
		0.07685	-3.27184	0.978924	0.74597	-0.155436	1.15621		0.1537	-98.5761	-112.205	-122.075	-148.529	-196.553
		0.0769	-3.27184	0.978924	0.74597	-0.155436	1.15621		0.1538	-98.6231	-112.133	-122.117	-148.431	-196.656
		0.07695	-3.27184	0.978924	0.74597	-0.155436	1.15621		0.1539	-98.684	-112.066	-122.169	-148.337	-196.743
		0.077	-3.27184	0.978924	0.74597	-0.155436	1.15621		0.154	-98.7583	-112.007	-122.229	-148.249	-196.812
		0.07705	-3.27184	0.978924	0.74597	-0.155436	1.15621		0.1541	-98.8457	-111.955	-122.296	-148.167	-196.863
		0.0771	-3.27184	0.978924	0.74597	-0.155436	1.15621		0.1542	-98.9457	-111.911	-122.369	-148.094	-196.898
		0.07715	-3.27184	0.978924	0.74597	-0.155436	1.15621		0.1543	-99.0571	-111.877	-122.447	-148.031	-196.916
		0.0772	-3.27184	0.978924	0.74597	-0.155436	1.15621		0.1544	-99.1787	-111.852	-122.528	-147.977	-196.922
		0.07725	-3.27184	0.978924	0.74597	-0.155436	1.15621		0.1545	-99.3088	-111.836	-122.611	-147.933	-196.918
		0.0773	-3.27184	0.978924	0.74597	-0.155436	1.15621		0.1546	-99.4453	-111.83	-122.692	-147.899	-196.906
		0.07735	-3.27184	0.978924	0.74597	-0.155436	1.15621		0.1547	-99.5863	-111.831	-122.768	-147.877	-196.889
		0.0774	-3.27184	0.978924	0.74597	-0.155436	1.15621		0.1548	-99.7299	-111.839	-122.838	-147.865	-196.868
		0.07745	-3.27184	0.978924	0.74597	-0.155436	1.15621		0.1549	-99.8739	-111.85	-122.896	-147.866	-196.844
		0.0775	-3.27184	0.978924	0.74597	-0.155436	1.15621		0.155	-100.016	-111.865	-122.942	-147.878	-196.818
		0.07755	-3.27184	0.978924	0.74597	-0.155436	1.15621		0.1551	-100.154	-111.881	-122.971	-147.901	-196.792
		0.0776	-3.27184	0.978924	0.74597	-0.155436	1.15621		0.1552	-100.287	-111.897	-122.983	-147.933	-196.77
		0.07765	-3.27184	0.978924	0.74597	-0.155436	1.15621		0.1553	-100.411	-111.913	-122.975	-147.973	-196.755
		0.0777	-3.27184	0.978924	0.74597	-0.155436	1.15621		0.1554	-100.525	-111.93	-122.947	-148.017	-196.755
		0.07775	-3.27184	0.978924	0.74597	-0.155436	1.15621		0.1555	-100.626	-111.948	-122.897	-148.063	-196.775
		0.0778	-3.27184	0.978924	0.74597	-0.155436	1.15621		0.1556	-100.714	-111.968	-122.826	-148.107	-196.823
		0.07785	-3.27184	0.978924	0.74597	-0.155436	1.15621		0.1557	-100.787	-111.992	-122.732	-148.148	-196.903
		0.0779	-3.27184	0.978924	0.74597	-0.155436	1.15621		0.1558	-100.844	-112.021	-122.617	-148.183	-197.019
		0.07795	-3.27184	0.978924	0.74597	-0.155436	1.15621		0.1559	-100.884	-112.056	-122.483	-148.211	-197.17
		0.078	-3.27184	0.978924	0.74597	-0.155436	1.15621		0.156	-100.909	-112.1	-122.332	-148.228	-197.355
		0.07805	-3.27184	0.978924	0.74597	-0.155436	1.15621		0.1561	-100.918	-112.153	-122.169	-148.235	-197.569
		0.0781	-3.27184	0.978924	0.74597	-0.155436	1.15621		0.1562	-100.911	-112.218	-121.997	-148.228	-197.805
		0.07815	-3.27184	0.978924	0.74597	-0.155436	1.15621		0.1563	-100.89	-112.294	-121.823	-148.209	-198.056
		0.0782	-3.27184	0.978924	0.74597	-0.155436	1.15621		0.1564	-100.857	-112.382	-121.65	-148.176	-198.315
		0.07825	-3.27184	0.978924	0.74597	-0.155436	1.15621		0.1565	-100.811	-112.479	-121.484	-148.13	-198.573
		0.0783	-3.27184	0.978924	0.74597	-0.155436	1.15621		0.1566	-100.756	-112.583	-121.328	-148.071	-198.823
		0.07835	-3.27184	0.978924	0.74597	-0.155436	1.15621		0.1567	-100.692	-112.69	-121.187	-148.002	-199.055
		0.0784	-3.27184	0.978924	0.74597	-0.155436	1.15621		0.1568	-100.624	-112.795	-121.062	-147.925	-199.263
		0.07845	-3.27184	0.978924	0.74597	-0.155436	1.15621		0.1569	-100.553	-112.894	-120.956	-147.841	-199.44
		0.0785	-3.27184	0.978924	0.74597	-0.155436	1.15621		0.157	-100.483	-112.984	-120.87	-147.753	-199.578
		0.07855	-3.27184	0.978924	0.74597	-0.155436	1.15621		0.1571	-100.419	-113.061	-120.807	-147.663	-199.672
		0.0786	-3.27184	0.978924	0.74597	-0.155436	1.15621		0.1572	-100.364	-113.124	-120.766	-147.574	-199.721
		0.07865	-3.27184	0.978924	0.74597	-0.155436	1.15621		0.1573	-100.323	-113.173	-120.748	-147.487	-199.722
		0.0787	-3.27184	0.978924	0.74597	-0.155436	1.15621		0.1574	-100.298	-113.21	-120.752	-147.404	-199.677
		0.07875	-3.27184	0.978924	0.74597	-0.155436	1.15621		0.1575	-100.294	-113.235	-120.778	-147.328	-199.591
		0.0788	-3.27184	0.978924	0.74597	-0.155436	1.15621		0.1576	-100.312	-113.252	-120.826	-147.26	-199.468
		0.07885	-3.27184	0.978924	0.74597	-0.155436	1.15621		0.1577	-100.354	-113.263	-120.893	-147.201	-199.314
		0.0789	-3.27184	0.978924	0.74597	-0.155436	1.15621		0.1578	-100.42	-113.271	-120.978	-147.155	-199.135
		0.07895	-3.27184	0.978924	0.74597	-0.155436	1.15621		0.1579	-100.511	-113.278	-121.08	-147.123	-198.935
		0.079	-3.27184	0.978924	0.74597	-0.155436	1.15621		0.158	-100.626	-113.285	-121.194	-147.107	-198.719
		0.07905	-3.27184	0.978924	0.74597	-0.155436	1.15621		0.1581	-100.763	-113.294	-121.321	-147.111	-198.492
		0.0791	-3.27184	0.978924	0.74597	-0.155436	1.15621		0.1582	-100.92	-113.306	-121.457	-147.133	-198.258
		0.07915	-3.27184	0.978924	0.74597	-0.155436	1.15621		0.1583	-101.095	-113.321	-121.599	-147.177	-198.022
		0.0792	-3.27184	0.978924	0.74597	-0.155436	1.15621		0.1584	-101.284	-113.34	-121.746	-147.24	-197.79
		0.07925	-3.27184	0.978924	0.74597	-0.155436	1.15621		0.1585	-101.484	-113.364	-121.895	-147.323	-197.567
		0.0793	-3.27184	0.978924	0.74597	-0.155436	1.15621		0.1586	-101.689	-113.394	-122.043	-147.424	-197.358
		0.07935	-3.27184	0.978924	0.74597	-0.155436	1.15621		0.1587	-101.896	-113.431	-122.185	-147.54	-197.171
		0.0794	-3.27184	0.978924	0.74597	-0.155436	1.15621		0.1588	-102.098	-113.476	-122.319	-147.668	-197.01
		0.07945	-3.27184	0.978924	0.74597	-0.155436	1.15621		0.1589	-102.293	-113.528	-122.44	-147.806	-196.88
		0.0795	-3.27184	0.978924	0.74597	-0.155436	1.15621		0.159	-102.477	-113.588	-122.545	-147.949	-196.785
		0.07955	-3.27184	0.978924	0.74597	-0.155436	1.15621		0.1591	-102.646	-113.655	-122.631	-148.094	-196.726
		0.0796	-3.27184	0.978924	0.74597	-0.155436	1.15621		0.1592	-102.798	-113.729	-122.695	-148.236	-196.704
		0.07965	-3.27184	0.978924	0.74597	-0.155436	1.15621		0.1593	-102.932	-113.81	-122.736	-148.372	-196.718
		0.0797	-3.27184	0.978924	0.74597	-0.155436	1.15621		0.1594	-103.047	-113.896	-122.754	-148.499	-196.765
		0.07975	-3.27184	0.978924	0.74597	-0.155436	1.15621		0.1595	-103.14	-113.989	-122.75	-148.614	-196.842
		0.0798	-3.27184	0.978924	0.74597	-0.155436	1.15621		0.1596	-103.212	-114.088	-122.725	-148.715	-196.946
		0.07985	-3.27184	0.978924	0.74597	-0.155436	1.15621		0.1597	-103.26	-114.192	-122.681	-148.802	-197.072
		0.0799	-3.27184	0.978924	0.74597	-0.155436	1.15621		0.1598	-103.286	-114.302	-122.621	-148.876	-197.217
		0.07995	-3.27184	0.978924	0.74597	-0.155436	1.15621		0.1599	-103.288	-114.416	-122.548	-148.938	-197.375
		0.08	-3.27184	0.978924	0.74597	-0.155436	1.15621		0.16	-103.266	-114.53	-122.464	-148.99	-197.541
		0.08005	-3.27184	0.978924	0.74597	-0.155436	1.15621		0.1601	-103.221	-114.642	-122.371	-149.033	-197.707
		0.0801	-3.27184	0.978924	0.74597	-0.155436	1.15621		0.1602	-103.156	-114.748	-122.272	-149.068	-197.867
		0.08015	-3.27184	0.978924	0.74597	-0.155436	1.15621		0.1603	-103.074	-114.843	-122.17	-149.098	-198.011
		0.0802	-3.27184	0.978924	0.74597	-0.155436	1.15621		0.1604	-102.977	-114.926	-122.067	-149.119	-198.133
		0.08025	-3.27184	0.978924	0.74597	-0.155436	1.15621		0.1605	-102.871	-114.993	-121.966	-149.132	-198.224
		0.0803	-3.27184	0.978924	0.74597	-0.155436	1.15621		0.1606	-102.759	-115.044	-121.87	-149.134	-198.281
		0.08035	-3.27184	0.978924	0.74597	-0.155436	1.15621		0.1607	-102.648	-115.076	-121.778	-149.123	-198.299
		0.0804	-3.27184	0.978924	0.74597	-0.155436	1.15621		0.1608	-102.54	-115.091	-121.693	-149.098	-198.278
		0.08045	-3.27184	0.978924	0.74597	-0.155436	1.15621		0.1609	-102.44	-115.088	-121.615	-149.056	-198.219
		0.0805	-3.27184	0.978924	0.74597	-0.155436	1.15621		0.161	-102.352	-115.067	-121.545	-148.998	-198.123
		0.08055	-3.27184	0.978924	0.74597	-0.155436	1.15621		0.1611	-102.278	-115.028	-121.484	-148.923	-197.995
		0.0806	-3.27184	0.978924	0.74597	-0.155436	1.15621		0.1612	-102.22	-114.97	-121.434	-148.833	-197.837
		0.08065	-3.27184	0.978924	0.74597	-0.155436	1.15621		0.1613	-102.18	-114.895	-121.396	-148.728	-197.653
		0.0807	-3.27184	0.978924	0.74597	-0.155436	1.15621		0.1614	-102.159	-114.8	-121.373	-148.61	-197.449
		0.08075	-3.27184	0.978924	0.74597	-0.155436	1.15621		0.1615	-102.156	-114.688	-121.367	-148.48	-197.229
		0.0808	-3.27184	0.978924	0.74597	-0.155436	1.15621		0.1616	-102.171	-114.557	-121.378	-148.34	-196.999
		0.08085	-3.27184	0.978924	0.74597	-0.155436	1.15621		0.1617	-102.203	-114.411	-121.408	-148.192	-196.763
		0.0809	-3.27184	0.978924	0.74597	-0.155436	1.15621		0.1618	-102.25	-114.25	-121.456	-148.037	-196.526
		0.08095	-3.27184	0.978924	0.74597	-0.155436	1.15621		0.1619	-102.312	-114.077	-121.522	-147.877	-196.293
		0.081	-3.27184	0.978924	0.74597	-0.155436	1.15621		0.162	-102.386	-113.894	-121.604	-147.715	-196.068
		0.08105	-3.27184	0.978924	0.74597	-0.155436	1.15621		0.1621	-102.472	-113.705	-121.7	-147.554	-195.852
		0.0811	-3.27184	0.978924	0.74597	-0.155436	1.15621		0.1622	-102.571	-113.514	-121.809	-147.397	-195.647
		0.08115	-3.27184	0.978924	0.74597	-0.155436	1.15621		0.1623	-102.681	-113.322	-121.928	-147.248	-195.454
		0.0812	-3.27184	0.978924	0.74597	-0.155436	1.15621		0.1624	-102.803	-113.135	-122.055	-147.11	-195.272
		0.08125	-3.27184	0.978924	0.74597	-0.155436	1.15621		0.1625	-102.938	-112.955	-122.188	-146.986	-195.101
		0.0813	-3.27184	0.978924	0.74597	-0.155436	1.15621		0.1626	-103.085	-112.786	-122.325	-146.878	-194.939
		0.08135	-3.27184	0.978924	0.74597	-0.155436	1.15621		0.1627	-103.244	-112.633	-122.462	-146.787	-194.787
		0.0814	-3.27184	0.978924	0.74597	-0.155436	1.15621		0.1628	-103.411	-112.497	-122.597	-146.714	-194.641
		0.08145	-3.27184	0.978924	0.74597	-0.155436	1.15621		0.1629	-103.585	-112.381	-122.725	-146.66	-194.499
		0.0815	-3.27184	0.978924	0.74597	-0.155436	1.15621		0.163	-103.762	-112.288	-122.843	-146.625	-194.359
		0.08155	-3.27184	0.978924	0.74597	-0.155436	1.15621		0.1631	-103.938	-112.219	-122.948	-146.608	-194.217
		0.0816	-3.27184	0.978924	0.74597	-0.155436	1.15621		0.1632	-104.108	-112.172	-123.038	-146.608	-194.071
		0.08165	-3.27184	0.978924	0.74597	-0.155436	1.15621		0.1633	-104.266	-112.148	-123.111	-146.624	-193.919
		0.0817	-3.27184	0.978924	0.74597	-0.155436	1.15621		0.1634	-104.409	-112.144	-123.168	-146.655	-193.758
		0.08175	-3.27184	0.978924	0.74597	-0.155436	1.15621		0.1635	-104.531	-112.159	-123.209	-146.697	-193.587
		0.0818	-3.27184	0.978924	0.74597	-0.155436	1.15621		0.1636	-104.63	-112.19	-123.235	-146.748	-193.405
		0.08185	-3.27184	0.978924	0.74597	-0.155436	1.15621		0.1637	-104.703	-112.235	-123.247	-146.804	-193.212
		0.0819	-3.27184	0.978924	0.74597	-0.155436	1.15621		0.1638	-104.75	-112.293	-123.247	-146.862	-193.008
		0.08195	-3.27184	0.978924	0.74597	-0.155436	1.15621		0.1639	-104.77	-112.361	-123.235	-146.919	-192.794
		0.082	-3.27184	0.978924	0.74597	-0.155436	1.15621		0.164	-104.764	-112.437	-123.213	-146.97	-192.572
		0.08205	-3.27184	0.978924	0.74597	-0.155436	1.15621		0.1641	-104.735	-112.518	-123.183	-147.014	-192.343
		0.0821	-3.27184	0.978924	0.74597	-0.155436	1.15621		0.1642	-104.685	-112.604	-123.146	-147.047	-192.11
		0.08215	-3.27184	0.978924	0.74597	-0.155436	1.15621		0.1643	-104.618	-112.692	-123.104	-147.067	-191.878
		0.0822	-3.27184	0.978924	0.74597	-0.155436	1.15621		0.1644	-104.538	-112.782	-123.058	-147.075	-191.65
		0.08225	-3.27184	0.978924	0.74597	-0.155436	1.15621		0.1645	-104.449	-112.873	-123.012	-147.07	-191.433
		0.0823	-3.27184	0.978924	0.74597	-0.155436	1.15621		0.1646	-104.357	-112.965	-122.967	-147.055	-191.232
		0.08235	-3.27184	0.978924	0.74597	-0.155436	1.15621		0.1647	-104.264	-113.059	-122.924	-147.031	-191.057
		0.0824	-3.27184	0.978924	0.74597	-0.155436	1.15621		0.1648	-104.175	-113.154	-122.884	-147.003	-190.913
		0.08245	-3.27184	0.978924	0.74597	-0.155436	1.15621		0.1649	-104.094	-113.249	-122.848	-146.972	-190.811
		0.0825	-3.27184	0.978924	0.74597	-0.155436	1.15621		0.165	-104.022	-113.344	-122.815	-146.944	-190.756
		0.08255	-3.27184	0.978924	0.74597	-0.155436	1.15621		0.1651	-103.962	-113.435	-122.785	-146.921	-190.755
		0.0826	-3.27184	0.978924	0.74597	-0.155436	1.15621		0.1652	-103.914	-113.519	-122.755	-146.906	-190.813
		0.08265	-3.27184	0.978924	0.74597	-0.155436	1.15621		0.1653	-103.88	-113.593	-122.725	-146.901	-190.932
		0.0827	-3.27184	0.978924	0.74597	-0.155436	1.15621		0.1654	-103.858	-113.654	-122.694	-146.906	-191.114
		0.08275	-3.27184	0.978924	0.74597	-0.155436	1.15621		0.1655	-103.848	-113.7	-122.66	-146.922	-191.358
		0.0828	-3.27184	0.978924	0.74597	-0.155436	1.15621		0.1656	-103.848	-113.728	-122.624	-146.949	-191.661
		0.08285	-3.27184	0.978924	0.74597	-0.155436	1.15621		0.1657	-103.857	-113.739	-122.584	-146.984	-192.017
		0.0829	-3.27184	0.978924	0.74597	-0.155436	1.15621		0.1658	-103.871	-113.732	-122.544	-147.027	-192.421
		0.08295	-3.27184	0.978924	0.74597	-0.155436	1.15621		0.1659	-103.887	-113.71	-122.504	-147.076	-192.864
		0.083	-3.27184	0.978924	0.74597	-0.155436	1.15621		0.166	-103.903	-113.673	-122.467	-147.129	-193.338
		0.08305	-3.27184	0.978924	0.74597	-0.155436	1.15621		0.1661	-103.913	-113.626	-122.434	-147.187	-193.834
		0.0831	-3.27184	0.978924	0.74597	-0.155436	1.15621		0.1662	-103.916	-113.569	-122.41	-147.246	-194.34
		0.08315	-3.27184	0.978924	0.74597	-0.155436	1.15621		0.1663	-103.908	-113.506	-122.396	-147.307	-194.844
		0.0832	-3.27184	0.978924	0.74597	-0.155436	1.15621		0.1664	-103.886	-113.44	-122.397	-147.368	-195.336
		0.08325	-3.27184	0.978924	0.74597	-0.155436	1.15621		0.1665	-103.851	-113.373	-122.415	-147.428	-195.805
		0.0833	-3.27184	0.978924	0.74597	-0.155436	1.15621		0.1666	-103.802	-113.309	-122.451	-147.484	-196.241
		0.08335	-3.27184	0.978924	0.74597	-0.155436	1.15621		0.1667	-103.74	-113.251	-122.508	-147.534	-196.636
		0.0834	-3.27184	0.978924	0.74597	-0.155436	1.15621		0.1668	-103.666	-113.2	-122.587	-147.578	-196.987
		0.08345	-3.27184	0.978924	0.74597	-0.155436	1.15621		0.1669	-103.584	-113.159	-122.686	-147.614	-197.289
		0.0835	-3.27184	0.978924	0.74597	-0.155436	1.15621		0.167	-103.497	-113.129	-122.805	-147.642	-197.541
		0.08355	-3.27184	0.978924	0.74597	-0.155436	1.15621		0.1671	-103.406	-113.108	-122.941	-147.662	-197.744
		0.0836	-3.27184	0.978924	0.74597	-0.155436	1.15621		0.1672	-103.315	-113.098	-123.092	-147.676	-197.899
		0.08365	-3.27184	0.978924	0.74597	-0.155436	1.15621		0.1673	-103.227	-113.095	-123.255	-147.685	-198.007
		0.0837	-3.27184	0.978924	0.74597	-0.155436	1.15621		0.1674	-103.144	-113.099	-123.426	-147.692	-198.072
		0.08375	-3.27184	0.978924	0.74597	-0.155436	1.15621		0.1675	-103.068	-113.109	-123.603	-147.698	-198.095
		0.0838	-3.27184	0.978924	0.74597	-0.155436	1.15621		0.1676	-103.002	-113.126	-123.783	-147.706	-198.082
		0.08385	-3.27184	0.978924	0.74597	-0.155436	1.15621		0.1677	-102.949	-113.147	-123.962	-147.718	-198.034
		0.0839	-3.27184	0.978924	0.74597	-0.155436	1.15621		0.1678	-102.91	-113.175	-124.137	-147.735	-197.958
		0.08395	-3.27184	0.978924	0.74597	-0.155436	1.15621		0.1679	-102.888	-113.207	-124.304	-147.758	-197.858
		0.084	-3.27184	0.978924	0.74597	-0.155436	1.15621		0.168	-102.883	-113.244	-124.459	-147.787	-197.741
		0.08405	-3.27184	0.978924	0.74597	-0.155436	1.15621		0.1681	-102.895	-113.284	-124.6	-147.822	-197.614
		0.0841	-3.27184	0.978924	0.74597	-0.155436	1.15621		0.1682	-102.925	-113.324	-124.723	-147.863	-197.482
		0.08415	-3.27184	0.978924	0.74597	-0.155436	1.15621		0.1683	-102.971	-113.361	-124.827	-147.908	-197.353
		0.0842	-3.27184	0.978924	0.74597	-0.155436	1.15621		0.1684	-103.033	-113.392	-124.911	-147.956	-197.234
		0.08425	-3.27184	0.978924	0.74597	-0.155436	1.15621		0.1685	-103.108	-113.413	-124.975	-148.005	-197.128
		0.0843	-3.27184	0.978924	0.74597	-0.155436	1.15621		0.1686	-103.193	-113.422	-125.02	-148.053	-197.04
		0.08435	-3.27184	0.978924	0.74597	-0.155436	1.15621		0.1687	-103.289	-113.418	-125.045	-148.097	-196.973
		0.0844	-3.27184	0.978924	0.74597	-0.155436	1.15621		0.1688	-103.392	-113.4	-125.052	-148.137	-196.927
		0.08445	-3.27184	0.978924	0.74597	-0.155436	1.15621		0.1689	-103.501	-113.368	-125.041	-148.169	-196.902
		0.0845	-3.27184	0.978924	0.74597	-0.155436	1.15621		0.169	-103.614	-113.325	-125.014	-148.193	-196.893
		0.08455	-3.27184	0.978924	0.74597	-0.155436	1.15621		0.1691	-103.73	-113.272	-124.97	-148.205	-196.897
		0.0846	-3.27184	0.978924	0.74597	-0.155436	1.15621		0.1692	-103.847	-113.211	-124.91	-148.206	-196.906
		0.08465	-3.27184	0.978924	0.74597	-0.155436	1.15621		0.1693	-103.962	-113.145	-124.836	-148.194	-196.914
		0.0847	-3.27184	0.978924	0.74597	-0.155436	1.15621		0.1694	-104.074	-113.076	-124.747	-148.17	-196.912
		0.08475	-3.27184	0.978924	0.74597	-0.155436	1.15621		0.1695	-104.181	-113.006	-124.646	-148.134	-196.895
		0.0848	-3.27184	0.978924	0.74597	-0.155436	1.15621		0.1696	-104.281	-112.937	-124.533	-148.086	-196.856
		0.08485	-3.27184	0.978924	0.74597	-0.155436	1.15621		0.1697	-104.373	-112.872	-124.41	-148.026	-196.793
		0.0849	-3.27184	0.978924	0.74597	-0.155436	1.15621		0.1698	-104.457	-112.811	-124.28	-147.953	-196.703
		0.08495	-3.27184	0.978924	0.74597	-0.155436	1.15621		0.1699	-104.532	-112.758	-124.144	-147.868	-196.59
		0.085	-3.27184	0.978924	0.74597	-0.155436	1.15621		0.17	-104.597	-112.714	-124.005	-147.771	-196.454
		0.08505	-3.27184	0.978924	0.74597	-0.155436	1.15621		0.1701	-104.651	-112.682	-123.867	-147.662	-196.3
		0.0851	-3.27184	0.978924	0.74597	-0.155436	1.15621		0.1702	-104.695	-112.664	-123.732	-147.543	-196.131
		0.08515	-3.27184	0.978924	0.74597	-0.155436	1.15621		0.1703	-104.726	-112.663	-123.603	-147.415	-195.952
		0.0852	-3.27184	0.978924	0.74597	-0.155436	1.15621		0.1704	-104.745	-112.679	-123.482	-147.281	-195.766
		0.08525	-3.27184	0.978924	0.74597	-0.155436	1.15621		0.1705	-104.752	-112.712	-123.372	-147.145	-195.575
		0.0853	-3.27184	0.978924	0.74597	-0.155436	1.15621		0.1706	-104.745	-112.762	-123.274	-147.008	-195.382
		0.08535	-3.27184	0.978924	0.74597	-0.155436	1.15621		0.1707	-104.725	-112.826	-123.191	-146.874	-195.19
		0.0854	-3.27184	0.978924	0.74597	-0.155436	1.15621		0.1708	-104.692	-112.902	-123.124	-146.746	-195.001
		0.08545	-3.27184	0.978924	0.74597	-0.155436	1.15621		0.1709	-104.647	-112.989	-123.075	-146.626	-194.821
		0.0855	-3.27184	0.978924	0.74597	-0.155436	1.15621		0.171	-104.591	-113.084	-123.046	-146.516	-194.653
		0.08555	-3.27184	0.978924	0.74597	-0.155436	1.15621		0.1711	-104.523	-113.184	-123.037	-146.417	-194.503
		0.0856	-3.27184	0.978924	0.74597	-0.155436	1.15621		0.1712	-104.445	-113.286	-123.048	-146.333	-194.376
		0.08565	-3.27184	0.978924	0.74597	-0.155436	1.15621		0.1713	-104.357	-113.387	-123.079	-146.264	-194.275
		0.0857	-3.27184	0.978924	0.74597	-0.155436	1.15621		0.1714	-104.26	-113.485	-123.127	-146.211	-194.204
		0.08575	-3.27184	0.978924	0.74597	-0.155436	1.15621		0.1715	-104.156	-113.577	-123.191	-146.177	-194.162
		0.0858	-3.27184	0.978924	0.74597	-0.155436	1.15621		0.1716	-104.044	-113.661	-123.266	-146.161	-194.146
		0.08585	-3.27184	0.978924	0.74597	-0.155436	1.15621		0.1717	-103.927	-113.735	-123.352	-146.165	-194.154
		0.0859	-3.27184	0.978924	0.74597	-0.155436	1.15621		0.1718	-103.806	-113.8	-123.446	-146.188	-194.178
		0.08595	-3.27184	0.978924	0.74597	-0.155436	1.15621		0.1719	-103.683	-113.857	-123.546	-146.231	-194.213
		0.086	-3.27184	0.978924	0.74597	-0.155436	1.15621		0.172	-103.56	-113.906	-123.649	-146.291	-194.255
		0.08605	-3.27184	0.978924	0.74597	-0.155436	1.15621		0.1721	-103.439	-113.949	-123.753	-146.37	-194.3
		0.0861	-3.27184	0.978924	0.74597	-0.155436	1.15621		0.1722	-103.319	-113.99	-123.858	-146.465	-194.345
		0.08615	-3.27184	0.978924	0.74597	-0.155436	1.15621		0.1723	-103.203	-114.031	-123.96	-146.574	-194.388
		0.0862	-3.27184	0.978924	0.74597	-0.155436	1.15621		0.1724	-103.091	-114.074	-124.058	-146.697	-194.43
		0.08625	-3.27184	0.978924	0.74597	-0.155436	1.15621		0.1725	-102.986	-114.122	-124.149	-146.83	-194.471
		0.0863	-3.27184	0.978924	0.74597	-0.155436	1.15621		0.1726	-102.888	-114.176	-124.233	-146.972	-194.512
		0.08635	-3.27184	0.978924	0.74597	-0.155436	1.15621		0.1727	-102.799	-114.236	-124.306	-147.118	-194.554
		0.0864	-3.27184	0.978924	0.74597	-0.155436	1.15621		0.1728	-102.722	-114.305	-124.369	-147.267	-194.6
		0.08645	-3.27184	0.978924	0.74597	-0.155436	1.15621		0.1729	-102.658	-114.38	-124.421	-147.413	-194.652
		0.0865	-3.27184	0.978924	0.74597	-0.155436	1.15621		0.173	-102.608	-114.462	-124.46	-147.554	-194.712
		0.08655	-3.27184	0.978924	0.74597	-0.155436	1.15621		0.1731	-102.571	-114.548	-124.487	-147.684	-194.782
		0.0866	-3.27184	0.978924	0.74597	-0.155436	1.15621		0.1732	-102.548	-114.636	-124.499	-147.8	-194.863
		0.08665	-3.27184	0.978924	0.74597	-0.155436	1.15621		0.1733	-102.537	-114.722	-124.496	-147.898	-194.955
		0.0867	-3.27184	0.978924	0.74597	-0.155436	1.15621		0.1734	-102.538	-114.805	-124.476	-147.976	-195.058
		0.08675	-3.27184	0.978924	0.74597	-0.155436	1.15621		0.1735	-102.547	-114.88	-124.442	-148.03	-195.172
		0.0868	-3.27184	0.978924	0.74597	-0.155436	1.15621		0.1736	-102.563	-114.944	-124.392	-148.059	-195.297
		0.08685	-3.27184	0.978924	0.74597	-0.155436	1.15621		0.1737	-102.584	-114.997	-124.33	-148.062	-195.43
		0.0869	-3.27184	0.978924	0.74597	-0.155436	1.15621		0.1738	-102.608	-115.034	-124.258	-148.04	-195.571
		0.08695	-3.27184	0.978924	0.74597	-0.155436	1.15621		0.1739	-102.632	-115.056	-124.179	-147.992	-195.717
		0.087	-3.27184	0.978924	0.74597	-0.155436	1.15621		0.174	-102.656	-115.061	-124.098	-147.922	-195.865
		0.08705	-3.27184	0.978924	0.74597	-0.155436	1.15621		0.1741	-102.676	-115.049	-124.018	-147.832	-196.014
		0.0871	-3.27184	0.978924	0.74597	-0.155436	1.15621		0.1742	-102.691	-115.02	-123.942	-147.726	-196.162
		0.08715	-3.27184	0.978924	0.74597	-0.155436	1.15621		0.1743	-102.698	-114.976	-123.873	-147.609	-196.305
		0.0872	-3.27184	0.978924	0.74597	-0.155436	1.15621		0.1744	-102.697	-114.916	-123.812	-147.484	-196.441
		0.08725	-3.27184	0.978924	0.74597	-0.155436	1.15621		0.1745	-102.686	-114.842	-123.761	-147.357	-196.566
		0.0873	-3.27184	0.978924	0.74597	-0.155436	1.15621		0.1746	-102.664	-114.755	-123.721	-147.233	-196.677
		0.08735	-3.27184	0.978924	0.74597	-0.155436	1.15621		0.1747	-102.631	-114.657	-123.694	-147.116	-196.771
		0.0874	-3.27184	0.978924	0.74597	-0.155436	1.15621		0.1748	-102.587	-114.549	-123.68	-147.009	-196.844
		0.08745	-3.27184	0.978924	0.74597	-0.155436	1.15621		0.1749	-102.532	-114.436	-123.679	-146.918	-196.895
		0.0875	-3.27184	0.978924	0.74597	-0.155436	1.15621		0.175	-102.468	-114.321	-123.692	-146.845	-196.923
		0.08755	-3.27184	0.978924	0.74597	-0.155436	1.15621		0.1751	-102.396	-114.209	-123.718	-146.792	-196.929
		0.0876	-3.27184	0.978924	0.74597	-0.155436	1.15621		0.1752	-102.317	-114.104	-123.756	-146.761	-196.916
		0.08765	-3.27184	0.978924	0.74597	-0.155436	1.15621		0.1753	-102.232	-114.012	-123.804	-146.752	-196.885
		0.0877	-3.27184	0.978924	0.74597	-0.155436	1.15621		0.1754	-102.144	-113.936	-123.861	-146.767	-196.839
		0.08775	-3.27184	0.978924	0.74597	-0.155436	1.15621		0.1755	-102.055	-113.881	-123.925	-146.805	-196.781
		0.0878	-3.27184	0.978924	0.74597	-0.155436	1.15621		0.1756	-101.964	-113.849	-123.993	-146.866	-196.712
		0.08785	-3.27184	0.978924	0.74597	-0.155436	1.15621		0.1757	-101.875	-113.841	-124.064	-146.949	-196.633
		0.0879	-3.27184	0.978924	0.74597	-0.155436	1.15621		0.1758	-101.788	-113.858	-124.136	-147.052	-196.544
		0.08795	-3.27184	0.978924	0.74597	-0.155436	1.15621		0.1759	-101.702	-113.899	-124.206	-147.175	-196.444
		0.088	-3.27184	0.978924	0.74597	-0.155436	1.15621		0.176	-101.617	-113.961	-124.274	-147.313	-196.332
		0.08805	-3.27184	0.978924	0.74597	-0.155436	1.15621		0.1761	-101.533	-114.044	-124.337	-147.465	-196.207
		0.0881	-3.27184	0.978924	0.74597	-0.155436	1.15621		0.1762	-101.45	-114.143	-124.395	-147.626	-196.07
		0.08815	-3.27184	0.978924	0.74597	-0.155436	1.15621		0.1763	-101.365	-114.254	-124.447	-147.793	-195.921
		0.0882	-3.27184	0.978924	0.74597	-0.155436	1.15621		0.1764	-101.278	-114.374	-124.491	-147.964	-195.758
		0.08825	-3.27184	0.978924	0.74597	-0.155436	1.15621		0.1765	-101.188	-114.498	-124.527	-148.136	-195.583
		0.0883	-3.27184	0.978924	0.74597	-0.155436	1.15621		0.1766	-101.096	-114.621	-124.552	-148.311	-195.393
		0.08835	-3.27184	0.978924	0.74597	-0.155436	1.15621		0.1767	-101	-114.739	-124.566	-148.486	-195.189
		0.0884	-3.27184	0.978924	0.74597	-0.155436	1.15621		0.1768	-100.901	-114.848	-124.568	-148.661	-194.97
		0.08845	-3.27184	0.978924	0.74597	-0.155436	1.15621		0.1769	-100.799	-114.943	-124.557	-148.837	-194.737
		0.0885	-3.27184	0.978924	0.74597	-0.155436	1.15621		0.177	-100.694	-115.022	-124.534	-149.011	-194.492
		0.08855	-3.27184	0.978924	0.74597	-0.155436	1.15621		0.1771	-100.588	-115.083	-124.498	-149.183	-194.238
		0.0886	-3.27184	0.978924	0.74597	-0.155436	1.15621		0.1772	-100.482	-115.127	-124.45	-149.35	-193.979
		0.08865	-3.27184	0.978924	0.74597	-0.155436	1.15621		0.1773	-100.377	-115.153	-124.391	-149.51	-193.72
		0.0887	-3.27184	0.978924	0.74597	-0.155436	1.15621		0.1774	-100.278	-115.164	-124.319	-149.661	-193.466
		0.08875	-3.27184	0.978924	0.74597	-0.155436	1.15621		0.1775	-100.185	-115.159	-124.236	-149.799	-193.221
		0.0888	-3.27184	0.978924	0.74597	-0.155436	1.15621		0.1776	-100.104	-115.139	-124.14	-149.922	-192.987
		0.08885	-3.27184	0.978924	0.74597	-0.155436	1.15621		0.1777	-100.037	-115.107	-124.032	-150.029	-192.768
		0.0889	-3.27184	0.978924	0.74597	-0.155436	1.15621		0.1778	-99.9868	-115.061	-123.914	-150.119	-192.566
		0.08895	-3.27184	0.978924	0.74597	-0.155436	1.15621		0.1779	-99.9581	-115.003	-123.784	-150.19	-192.382
		0.089	-3.27184	0.978924	0.74597	-0.155436	1.15621		0.178	-99.9534	-114.934	-123.646	-150.242	-192.218
		0.08905	-3.27184	0.978924	0.74597	-0.155436	1.15621		0.1781	-99.9747	-114.855	-123.499	-150.276	-192.075
		0.0891	-3.27184	0.978924	0.74597	-0.155436	1.15621		0.1782	-100.023	-114.767	-123.346	-150.292	-191.954
		0.08915	-3.27184	0.978924	0.74597	-0.155436	1.15621		0.1783	-100.099	-114.673	-123.186	-150.29	-191.855
		0.0892	-3.27184	0.978924	0.74597	-0.155436	1.15621		0.1784	-100.201	-114.577	-123.022	-150.271	-191.778
		0.08925	-3.27184	0.978924	0.74597	-0.155436	1.15621		0.1785	-100.326	-114.481	-122.855	-150.236	-191.724
		0.0893	-3.27184	0.978924	0.74597	-0.155436	1.15621		0.1786	-100.471	-114.387	-122.685	-150.186	-191.691
		0.08935	-3.27184	0.978924	0.74597	-0.155436	1.15621		0.1787	-100.631	-114.299	-122.514	-150.121	-191.678
		0.0894	-3.27184	0.978924	0.74597	-0.155436	1.15621		0.1788	-100.8	-114.218	-122.342	-150.043	-191.684
		0.08945	-3.27184	0.978924	0.74597	-0.155436	1.15621		0.1789	-100.973	-114.147	-122.173	-149.952	-191.708
		0.0895	-3.27184	0.978924	0.74597	-0.155436	1.15621		0.179	-101.143	-114.087	-122.007	-149.849	-191.747
		0.08955	-3.27184	0.978924	0.74597	-0.155436	1.15621		0.1791	-101.306	-114.039	-121.845	-149.736	-191.799
		0.0896	-3.27184	0.978924	0.74597	-0.155436	1.15621		0.1792	-101.456	-114.005	-121.689	-149.612	-191.864
		0.08965	-3.27184	0.978924	0.74597	-0.155436	1.15621		0.1793	-101.591	-113.984	-121.539	-149.479	-191.94
		0.0897	-3.27184	0.978924	0.74597	-0.155436	1.15621		0.1794	-101.707	-113.979	-121.395	-149.339	-192.025
		0.08975	-3.27184	0.978924	0.74597	-0.155436	1.15621		0.1795	-101.802	-113.989	-121.259	-149.192	-192.118
		0.0898	-3.27184	0.978924	0.74597	-0.155436	1.15621		0.1796	-101.876	-114.015	-121.131	-149.042	-192.217
		0.08985	-3.27184	0.978924	0.74597	-0.155436	1.15621		0.1797	-101.93	-114.056	-121.011	-148.89	-192.32
		0.0899	-3.27184	0.978924	0.74597	-0.155436	1.15621		0.1798	-101.963	-114.112	-120.903	-148.74	-192.424
		0.08995	-3.27184	0.978924	0.74597	-0.155436	1.15621		0.1799	-101.978	-114.181	-120.806	-148.592	-192.529
		0.09	-3.27184	0.978924	0.74597	-0.155436	1.15621		0.18	-101.977	-114.262	-120.724	-148.449	-192.633
		0.09005	-3.27184	0.978924	0.74597	-0.155436	1.15621		0.1801	-101.962	-114.35	-120.658	-148.312	-192.737
		0.0901	-3.27184	0.978924	0.74597	-0.155436	1.15621		0.1802	-101.935	-114.445	-120.61	-148.183	-192.843
		0.09015	-3.27184	0.978924	0.74597	-0.155436	1.15621		0.1803	-101.899	-114.542	-120.58	-148.06	-192.954
		0.0902	-3.27184	0.978924	0.74597	-0.155436	1.15621		0.1804	-101.854	-114.641	-120.568	-147.945	-193.075
		0.09025	-3.27184	0.978924	0.74597	-0.155436	1.15621		0.1805	-101.804	-114.74	-120.572	-147.836	-193.21
		0.0903	-3.27184	0.978924	0.74597	-0.155436	1.15621		0.1806	-101.748	-114.837	-120.592	-147.734	-193.362
		0.09035	-3.27184	0.978924	0.74597	-0.155436	1.15621		0.1807	-101.688	-114.933	-120.626	-147.638	-193.534
		0.0904	-3.27184	0.978924	0.74597	-0.155436	1.15621		0.1808	-101.623	-115.027	-120.67	-147.547	-193.727
		0.09045	-3.27184	0.978924	0.74597	-0.155436	1.15621		0.1809	-101.555	-115.119	-120.723	-147.461	-193.939
		0.0905	-3.27184	0.978924	0.74597	-0.155436	1.15621		0.181	-101.483	-115.209	-120.783	-147.381	-194.168
		0.09055	-3.27184	0.978924	0.74597	-0.155436	1.15621		0.1811	-101.409	-115.297	-120.848	-147.307	-194.41
		0.0906	-3.27184	0.978924	0.74597	-0.155436	1.15621		0.1812	-101.333	-115.382	-120.917	-147.239	-194.663
		0.09065	-3.27184	0.978924	0.74597	-0.155436	1.15621		0.1813	-101.256	-115.464	-120.988	-147.179	-194.921
		0.0907	-3.27184	0.978924	0.74597	-0.155436	1.15621		0.1814	-101.18	-115.544	-121.06	-147.126	-195.182
		0.09075	-3.27184	0.978924	0.74597	-0.155436	1.15621		0.1815	-101.105	-115.622	-121.132	-147.081	-195.441
		0.0908	-3.27184	0.978924	0.74597	-0.155436	1.15621		0.1816	-101.034	-115.697	-121.203	-147.044	-195.695
		0.09085	-3.27184	0.978924	0.74597	-0.155436	1.15621		0.1817	-100.966	-115.768	-121.272	-147.016	-195.942
		0.0909	-3.27184	0.978924	0.74597	-0.155436	1.15621		0.1818	-100.905	-115.833	-121.338	-146.996	-196.18
		0.09095	-3.27184	0.978924	0.74597	-0.155436	1.15621		0.1819	-100.85	-115.891	-121.402	-146.986	-196.406
		0.091	-3.27184	0.978924	0.74597	-0.155436	1.15621		0.182	-100.806	-115.938	-121.462	-146.986	-196.617
		0.09105	-3.27184	0.978924	0.74597	-0.155436	1.15621		0.1821	-100.773	-115.971	-121.519	-146.994	-196.808
		0.0911	-3.27184	0.978924	0.74597	-0.155436	1.15621		0.1822	-100.753	-115.99	-121.573	-147.011	-196.977
		0.09115	-3.27184	0.978924	0.74597	-0.155436	1.15621		0.1823	-100.747	-115.991	-121.623	-147.035	-197.115
		0.0912	-3.27184	0.978924	0.74597	-0.155436	1.15621		0.1824	-100.757	-115.973	-121.67	-147.062	-197.219
		0.09125	-3.27184	0.978924	0.74597	-0.155436	1.15621		0.1825	-100.781	-115.937	-121.712	-147.09	-197.282
		0.0913	-3.27184	0.978924	0.74597	-0.155436	1.15621		0.1826	-100.82	-115.882	-121.748	-147.115	-197.299
		0.09135	-3.27184	0.978924	0.74597	-0.155436	1.15621		0.1827	-100.871	-115.811	-121.775	-147.132	-197.263
		0.0914	-3.27184	0.978924	0.74597	-0.155436	1.15621		0.1828	-100.932	-115.724	-121.792	-147.139	-197.17
		0.09145	-3.27184	0.978924	0.74597	-0.155436	1.15621		0.1829	-100.999	-115.624	-121.797	-147.131	-197.016
		0.0915	-3.27184	0.978924	0.74597	-0.155436	1.15621		0.183	-101.069	-115.514	-121.788	-147.107	-196.801
		0.09155	-3.27184	0.978924	0.74597	-0.155436	1.15621		0.1831	-101.138	-115.397	-121.767	-147.064	-196.526
		0.0916	-3.27184	0.978924	0.74597	-0.155436	1.15621		0.1832	-101.203	-115.277	-121.732	-147.003	-196.196
		0.09165	-3.27184	0.978924	0.74597	-0.155436	1.15621		0.1833	-101.261	-115.158	-121.685	-146.923	-195.819
		0.0917	-3.27184	0.978924	0.74597	-0.155436	1.15621		0.1834	-101.309	-115.043	-121.627	-146.826	-195.406
		0.09175	-3.27184	0.978924	0.74597	-0.155436	1.15621		0.1835	-101.345	-114.934	-121.56	-146.714	-194.967
		0.0918	-3.27184	0.978924	0.74597	-0.155436	1.15621		0.1836	-101.369	-114.834	-121.483	-146.589	-194.515
		0.09185	-3.27184	0.978924	0.74597	-0.155436	1.15621		0.1837	-101.38	-114.746	-121.399	-146.457	-194.063
		0.0919	-3.27184	0.978924	0.74597	-0.155436	1.15621		0.1838	-101.378	-114.671	-121.307	-146.32	-193.621
		0.09195	-3.27184	0.978924	0.74597	-0.155436	1.15621		0.1839	-101.365	-114.611	-121.209	-146.184	-193.199
		0.092	-3.27184	0.978924	0.74597	-0.155436	1.15621		0.184	-101.342	-114.565	-121.106	-146.051	-192.806
		0.09205	-3.27184	0.978924	0.74597	-0.155436	1.15621		0.1841	-101.309	-114.535	-121	-145.927	-192.448
		0.0921	-3.27184	0.978924	0.74597	-0.155436	1.15621		0.1842	-101.268	-114.522	-120.893	-145.814	-192.133
		0.09215	-3.27184	0.978924	0.74597	-0.155436	1.15621		0.1843	-101.22	-114.524	-120.787	-145.714	-191.866
		0.0922	-3.27184	0.978924	0.74597	-0.155436	1.15621		0.1844	-101.164	-114.543	-120.685	-145.63	-191.654
		0.09225	-3.27184	0.978924	0.74597	-0.155436	1.15621		0.1845	-101.102	-114.58	-120.59	-145.563	-191.5
		0.0923	-3.27184	0.978924	0.74597	-0.155436	1.15621		0.1846	-101.035	-114.635	-120.504	-145.514	-191.409
		0.09235	-3.27184	0.978924	0.74597	-0.155436	1.15621		0.1847	-100.963	-114.708	-120.429	-145.482	-191.386
		0.0924	-3.27184	0.978924	0.74597	-0.155436	1.15621		0.1848	-100.888	-114.8	-120.369	-145.468	-191.431
		0.09245	-3.27184	0.978924	0.74597	-0.155436	1.15621		0.1849	-100.81	-114.909	-120.325	-145.471	-191.545
		0.0925	-3.27184	0.978924	0.74597	-0.155436	1.15621		0.185	-100.733	-115.033	-120.298	-145.487	-191.726
		0.09255	-3.27184	0.978924	0.74597	-0.155436	1.15621		0.1851	-100.656	-115.17	-120.291	-145.517	-191.968
		0.0926	-3.27184	0.978924	0.74597	-0.155436	1.15621		0.1852	-100.581	-115.315	-120.305	-145.555	-192.264
		0.09265	-3.27184	0.978924	0.74597	-0.155436	1.15621		0.1853	-100.509	-115.464	-120.34	-145.601	-192.607
		0.0927	-3.27184	0.978924	0.74597	-0.155436	1.15621		0.1854	-100.441	-115.614	-120.397	-145.653	-192.985
		0.09275	-3.27184	0.978924	0.74597	-0.155436	1.15621		0.1855	-100.378	-115.761	-120.475	-145.709	-193.389
		0.0928	-3.27184	0.978924	0.74597	-0.155436	1.15621		0.1856	-100.319	-115.9	-120.573	-145.768	-193.806
		0.09285	-3.27184	0.978924	0.74597	-0.155436	1.15621		0.1857	-100.264	-116.03	-120.689	-145.832	-194.226
		0.0929	-3.27184	0.978924	0.74597	-0.155436	1.15621		0.1858	-100.212	-116.147	-120.819	-145.901	-194.635
		0.09295	-3.27184	0.978924	0.74597	-0.155436	1.15621		0.1859	-100.162	-116.248	-120.959	-145.978	-195.021
		0.093	-3.27184	0.978924	0.74597	-0.155436	1.15621		0.186	-100.112	-116.331	-121.105	-146.064	-195.37
		0.09305	-3.27184	0.978924	0.74597	-0.155436	1.15621		0.1861	-100.062	-116.395	-121.254	-146.163	-195.671
		0.0931	-3.27184	0.978924	0.74597	-0.155436	1.15621		0.1862	-100.01	-116.438	-121.402	-146.277	-195.912
		0.09315	-3.27184	0.978924	0.74597	-0.155436	1.15621		0.1863	-99.9553	-116.46	-121.548	-146.406	-196.085
		0.0932	-3.27184	0.978924	0.74597	-0.155436	1.15621		0.1864	-99.8984	-116.464	-121.688	-146.553	-196.185
		0.09325	-3.27184	0.978924	0.74597	-0.155436	1.15621		0.1865	-99.8384	-116.45	-121.821	-146.718	-196.211
		0.0933	-3.27184	0.978924	0.74597	-0.155436	1.15621		0.1866	-99.7751	-116.421	-121.946	-146.898	-196.166
		0.09335	-3.27184	0.978924	0.74597	-0.155436	1.15621		0.1867	-99.7083	-116.382	-122.062	-147.094	-196.056
		0.0934	-3.27184	0.978924	0.74597	-0.155436	1.15621		0.1868	-99.6379	-116.334	-122.167	-147.304	-195.888
		0.09345	-3.27184	0.978924	0.74597	-0.155436	1.15621		0.1869	-99.5641	-116.283	-122.261	-147.525	-195.672
		0.0935	-3.27184	0.978924	0.74597	-0.155436	1.15621		0.187	-99.4872	-116.23	-122.345	-147.755	-195.416
		0.09355	-3.27184	0.978924	0.74597	-0.155436	1.15621		0.1871	-99.4082	-116.178	-122.418	-147.992	-195.13
		0.0936	-3.27184	0.978924	0.74597	-0.155436	1.15621		0.1872	-99.3284	-116.131	-122.484	-148.232	-194.822
		0.09365	-3.27184	0.978924	0.74597	-0.155436	1.15621		0.1873	-99.25	-116.091	-122.543	-148.47	-194.5
		0.0937	-3.27184	0.978924	0.74597	-0.155436	1.15621		0.1874	-99.1756	-116.061	-122.599	-148.702	-194.171
		0.09375	-3.27184	0.978924	0.74597	-0.155436	1.15621		0.1875	-99.1086	-116.042	-122.653	-148.922	-193.844
		0.0938	-3.27184	0.978924	0.74597	-0.155436	1.15621		0.1876	-99.0523	-116.037	-122.709	-149.126	-193.527
		0.09385	-3.27184	0.978924	0.74597	-0.155436	1.15621		0.1877	-99.0099	-116.047	-122.765	-149.31	-193.229
		0.0939	-3.27184	0.978924	0.74597	-0.155436	1.15621		0.1878	-98.9838	-116.073	-122.822	-149.47	-192.958
		0.09395	-3.27184	0.978924	0.74597	-0.155436	1.15621		0.1879	-98.9754	-116.117	-122.879	-149.605	-192.721
		0.094	-3.27184	0.978924	0.74597	-0.155436	1.15621		0.188	-98.9851	-116.175	-122.934	-149.713	-192.523
		0.09405	-3.27184	0.978924	0.74597	-0.155436	1.15621		0.1881	-99.0123	-116.248	-122.985	-149.795	-192.366
		0.0941	-3.27184	0.978924	0.74597	-0.155436	1.15621		0.1882	-99.0554	-116.332	-123.03	-149.851	-192.252
		0.09415	-3.27184	0.978924	0.74597	-0.155436	1.15621		0.1883	-99.1121	-116.425	-123.068	-149.881	-192.178
		0.0942	-3.27184	0.978924	0.74597	-0.155436	1.15621		0.1884	-99.1797	-116.523	-123.097	-149.887	-192.147
		0.09425	-3.27184	0.978924	0.74597	-0.155436	1.15621		0.1885	-99.2549	-116.622	-123.118	-149.869	-192.159
		0.0943	-3.27184	0.978924	0.74597	-0.155436	1.15621		0.1886	-99.3347	-116.72	-123.13	-149.827	-192.215
		0.09435	-3.27184	0.978924	0.74597	-0.155436	1.15621		0.1887	-99.4159	-116.813	-123.131	-149.762	-192.318
		0.0944	-3.27184	0.978924	0.74597	-0.155436	1.15621		0.1888	-99.496	-116.898	-123.123	-149.676	-192.47
		0.09445	-3.27184	0.978924	0.74597	-0.155436	1.15621		0.1889	-99.5731	-116.974	-123.105	-149.568	-192.673
		0.0945	-3.27184	0.978924	0.74597	-0.155436	1.15621		0.189	-99.6461	-117.036	-123.077	-149.442	-192.925
		0.09455	-3.27184	0.978924	0.74597	-0.155436	1.15621		0.1891	-99.715	-117.083	-123.042	-149.301	-193.223
		0.0946	-3.27184	0.978924	0.74597	-0.155436	1.15621		0.1892	-99.7804	-117.112	-123.001	-149.147	-193.559
		0.09465	-3.27184	0.978924	0.74597	-0.155436	1.15621		0.1893	-99.8436	-117.122	-122.956	-148.984	-193.926
		0.0947	-3.27184	0.978924	0.74597	-0.155436	1.15621		0.1894	-99.9059	-117.112	-122.91	-148.817	-194.314
		0.09475	-3.27184	0.978924	0.74597	-0.155436	1.15621		0.1895	-99.9688	-117.082	-122.866	-148.647	-194.714
		0.0948	-3.27184	0.978924	0.74597	-0.155436	1.15621		0.1896	-100.033	-117.033	-122.826	-148.478	-195.114
		0.09485	-3.27184	0.978924	0.74597	-0.155436	1.15621		0.1897	-100.1	-116.967	-122.791	-148.312	-195.504
		0.0949	-3.27184	0.978924	0.74597	-0.155436	1.15621		0.1898	-100.17	-116.886	-122.762	-148.148	-195.877
		0.09495	-3.27184	0.978924	0.74597	-0.155436	1.15621		0.1899	-100.243	-116.792	-122.738	-147.986	-196.223
		0.095	-3.27184	0.978924	0.74597	-0.155436	1.15621		0.19	-100.319	-116.687	-122.72	-147.828	-196.535
		0.09505	-3.27184	0.978924	0.74597	-0.155436	1.15621		0.1901	-100.398	-116.573	-122.706	-147.671	-196.807
		0.0951	-3.27184	0.978924	0.74597	-0.155436	1.15621		0.1902	-100.478	-116.452	-122.698	-147.515	-197.033
		0.09515	-3.27184	0.978924	0.74597	-0.155436	1.15621		0.1903	-100.559	-116.327	-122.694	-147.361	-197.209
		0.0952	-3.27184	0.978924	0.74597	-0.155436	1.15621		0.1904	-100.64	-116.2	-122.695	-147.209	-197.333
		0.09525	-3.27184	0.978924	0.74597	-0.155436	1.15621		0.1905	-100.72	-116.074	-122.701	-147.061	-197.401
		0.0953	-3.27184	0.978924	0.74597	-0.155436	1.15621		0.1906	-100.799	-115.953	-122.712	-146.918	-197.412
		0.09535	-3.27184	0.978924	0.74597	-0.155436	1.15621		0.1907	-100.874	-115.84	-122.726	-146.782	-197.365
		0.0954	-3.27184	0.978924	0.74597	-0.155436	1.15621		0.1908	-100.945	-115.736	-122.742	-146.654	-197.261
		0.09545	-3.27184	0.978924	0.74597	-0.155436	1.15621		0.1909	-101.012	-115.645	-122.758	-146.537	-197.1
		0.0955	-3.27184	0.978924	0.74597	-0.155436	1.15621		0.191	-101.073	-115.567	-122.773	-146.432	-196.882
		0.09555	-3.27184	0.978924	0.74597	-0.155436	1.15621		0.1911	-101.128	-115.505	-122.785	-146.341	-196.61
		0.0956	-3.27184	0.978924	0.74597	-0.155436	1.15621		0.1912	-101.176	-115.457	-122.793	-146.267	-196.288
		0.09565	-3.27184	0.978924	0.74597	-0.155436	1.15621		0.1913	-101.216	-115.426	-122.797	-146.209	-195.919
		0.0957	-3.27184	0.978924	0.74597	-0.155436	1.15621		0.1914	-101.249	-115.412	-122.796	-146.169	-195.511
		0.09575	-3.27184	0.978924	0.74597	-0.155436	1.15621		0.1915	-101.274	-115.415	-122.792	-146.149	-195.071
		0.0958	-3.27184	0.978924	0.74597	-0.155436	1.15621		0.1916	-101.291	-115.435	-122.785	-146.147	-194.609
		0.09585	-3.27184	0.978924	0.74597	-0.155436	1.15621		0.1917	-101.302	-115.473	-122.776	-146.164	-194.135
		0.0959	-3.27184	0.978924	0.74597	-0.155436	1.15621		0.1918	-101.306	-115.529	-122.766	-146.2	-193.659
		0.09595	-3.27184	0.978924	0.74597	-0.155436	1.15621		0.1919	-101.306	-115.603	-122.755	-146.253	-193.192
		0.096	-3.27184	0.978924	0.74597	-0.155436	1.15621		0.192	-101.302	-115.693	-122.743	-146.325	-192.743
		0.09605	-3.27184	0.978924	0.74597	-0.155436	1.15621		0.1921	-101.295	-115.8	-122.731	-146.414	-192.321
		0.0961	-3.27184	0.978924	0.74597	-0.155436	1.15621		0.1922	-101.286	-115.919	-122.718	-146.521	-191.935
		0.09615	-3.27184	0.978924	0.74597	-0.155436	1.15621		0.1923	-101.278	-116.05	-122.705	-146.645	-191.591
		0.0962	-3.27184	0.978924	0.74597	-0.155436	1.15621		0.1924	-101.27	-116.189	-122.691	-146.784	-191.297
		0.09625	-3.27184	0.978924	0.74597	-0.155436	1.15621		0.1925	-101.264	-116.333	-122.676	-146.937	-191.055
		0.0963	-3.27184	0.978924	0.74597	-0.155436	1.15621		0.1926	-101.262	-116.48	-122.66	-147.1	-190.871
		0.09635	-3.27184	0.978924	0.74597	-0.155436	1.15621		0.1927	-101.263	-116.626	-122.641	-147.272	-190.745
		0.0964	-3.27184	0.978924	0.74597	-0.155436	1.15621		0.1928	-101.269	-116.768	-122.62	-147.448	-190.674
		0.09645	-3.27184	0.978924	0.74597	-0.155436	1.15621		0.1929	-101.28	-116.902	-122.596	-147.626	-190.655
		0.0965	-3.27184	0.978924	0.74597	-0.155436	1.15621		0.193	-101.297	-117.026	-122.57	-147.799	-190.679
		0.09655	-3.27184	0.978924	0.74597	-0.155436	1.15621		0.1931	-101.32	-117.134	-122.542	-147.965	-190.736
		0.0966	-3.27184	0.978924	0.74597	-0.155436	1.15621		0.1932	-101.349	-117.225	-122.515	-148.119	-190.817
		0.09665	-3.27184	0.978924	0.74597	-0.155436	1.15621		0.1933	-101.386	-117.293	-122.49	-148.254	-190.911
		0.0967	-3.27184	0.978924	0.74597	-0.155436	1.15621		0.1934	-101.428	-117.336	-122.47	-148.368	-191.009
		0.09675	-3.27184	0.978924	0.74597	-0.155436	1.15621		0.1935	-101.478	-117.351	-122.457	-148.454	-191.105
		0.0968	-3.27184	0.978924	0.74597	-0.155436	1.15621		0.1936	-101.534	-117.339	-122.455	-148.511	-191.197
		0.09685	-3.27184	0.978924	0.74597	-0.155436	1.15621		0.1937	-101.596	-117.298	-122.464	-148.536	-191.282
		0.0969	-3.27184	0.978924	0.74597	-0.155436	1.15621		0.1938	-101.662	-117.233	-122.487	-148.527	-191.362
		0.09695	-3.27184	0.978924	0.74597	-0.155436	1.15621		0.1939	-101.732	-117.147	-122.522	-148.486	-191.441
		0.097	-3.27184	0.978924	0.74597	-0.155436	1.15621		0.194	-101.805	-117.043	-122.571	-148.414	-191.519
		0.09705	-3.27184	0.978924	0.74597	-0.155436	1.15621		0.1941	-101.877	-116.927	-122.633	-148.315	-191.599
		0.0971	-3.27184	0.978924	0.74597	-0.155436	1.15621		0.1942	-101.948	-116.802	-122.705	-148.191	-191.682
		0.09715	-3.27184	0.978924	0.74597	-0.155436	1.15621		0.1943	-102.016	-116.672	-122.786	-148.048	-191.764
		0.0972	-3.27184	0.978924	0.74597	-0.155436	1.15621		0.1944	-102.079	-116.54	-122.874	-147.888	-191.844
		0.09725	-3.27184	0.978924	0.74597	-0.155436	1.15621		0.1945	-102.136	-116.409	-122.966	-147.715	-191.918
		0.0973	-3.27184	0.978924	0.74597	-0.155436	1.15621		0.1946	-102.186	-116.279	-123.06	-147.532	-191.982
		0.09735	-3.27184	0.978924	0.74597	-0.155436	1.15621		0.1947	-102.229	-116.154	-123.152	-147.341	-192.034
		0.0974	-3.27184	0.978924	0.74597	-0.155436	1.15621		0.1948	-102.264	-116.035	-123.239	-147.144	-192.071
		0.09745	-3.27184	0.978924	0.74597	-0.155436	1.15621		0.1949	-102.291	-115.925	-123.319	-146.944	-192.093
		0.0975	-3.27184	0.978924	0.74597	-0.155436	1.15621		0.195	-102.31	-115.827	-123.389	-146.742	-192.098
		0.09755	-3.27184	0.978924	0.74597	-0.155436	1.15621		0.1951	-102.322	-115.742	-123.446	-146.541	-192.086
		0.0976	-3.27184	0.978924	0.74597	-0.155436	1.15621		0.1952	-102.326	-115.673	-123.488	-146.343	-192.057
		0.09765	-3.27184	0.978924	0.74597	-0.155436	1.15621		0.1953	-102.324	-115.622	-123.516	-146.152	-192.008
		0.0977	-3.27184	0.978924	0.74597	-0.155436	1.15621		0.1954	-102.314	-115.589	-123.528	-145.97	-191.94
		0.09775	-3.27184	0.978924	0.74597	-0.155436	1.15621		0.1955	-102.3	-115.576	-123.525	-145.802	-191.851
		0.0978	-3.27184	0.978924	0.74597	-0.155436	1.15621		0.1956	-102.282	-115.584	-123.51	-145.651	-191.744
		0.09785	-3.27184	0.978924	0.74597	-0.155436	1.15621		0.1957	-102.262	-115.611	-123.483	-145.518	-191.622
		0.0979	-3.27184	0.978924	0.74597	-0.155436	1.15621		0.1958	-102.243	-115.657	-123.447	-145.408	-191.488
		0.09795	-3.27184	0.978924	0.74597	-0.155436	1.15621		0.1959	-102.227	-115.721	-123.403	-145.322	-191.35
		0.098	-3.27184	0.978924	0.74597	-0.155436	1.15621		0.196	-102.216	-115.801	-123.355	-145.261	-191.215
		0.09805	-3.27184	0.978924	0.74597	-0.155436	1.15621		0.1961	-102.211	-115.893	-123.302	-145.227	-191.093
		0.0981	-3.27184	0.978924	0.74597	-0.155436	1.15621		0.1962	-102.213	-115.993	-123.248	-145.219	-190.992
		0.09815	-3.27184	0.978924	0.74597	-0.155436	1.15621		0.1963	-102.222	-116.097	-123.192	-145.239	-190.921
		0.0982	-3.27184	0.978924	0.74597	-0.155436	1.15621		0.1964	-102.237	-116.199	-123.135	-145.286	-190.887
		0.09825	-3.27184	0.978924	0.74597	-0.155436	1.15621		0.1965	-102.259	-116.294	-123.077	-145.362	-190.897
		0.0983	-3.27184	0.978924	0.74597	-0.155436	1.15621		0.1966	-102.286	-116.377	-123.018	-145.465	-190.955
		0.09835	-3.27184	0.978924	0.74597	-0.155436	1.15621		0.1967	-102.318	-116.443	-122.957	-145.595	-191.064
		0.0984	-3.27184	0.978924	0.74597	-0.155436	1.15621		0.1968	-102.355	-116.49	-122.896	-145.75	-191.223
		0.09845	-3.27184	0.978924	0.74597	-0.155436	1.15621		0.1969	-102.395	-116.516	-122.833	-145.928	-191.434
		0.0985	-3.27184	0.978924	0.74597	-0.155436	1.15621		0.197	-102.439	-116.522	-122.769	-146.124	-191.693
		0.09855	-3.27184	0.978924	0.74597	-0.155436	1.15621		0.1971	-102.486	-116.508	-122.704	-146.335	-191.994
		0.0986	-3.27184	0.978924	0.74597	-0.155436	1.15621		0.1972	-102.537	-116.476	-122.637	-146.555	-192.331
		0.09865	-3.27184	0.978924	0.74597	-0.155436	1.15621		0.1973	-102.591	-116.429	-122.57	-146.781	-192.693
		0.0987	-3.27184	0.978924	0.74597	-0.155436	1.15621		0.1974	-102.648	-116.369	-122.502	-147.009	-193.068
		0.09875	-3.27184	0.978924	0.74597	-0.155436	1.15621		0.1975	-102.706	-116.299	-122.434	-147.233	-193.443
		0.0988	-3.27184	0.978924	0.74597	-0.155436	1.15621		0.1976	-102.767	-116.222	-122.369	-147.45	-193.803
		0.09885	-3.27184	0.978924	0.74597	-0.155436	1.15621		0.1977	-102.827	-116.139	-122.308	-147.658	-194.135
		0.0989	-3.27184	0.978924	0.74597	-0.155436	1.15621		0.1978	-102.885	-116.053	-122.252	-147.851	-194.425
		0.09895	-3.27184	0.978924	0.74597	-0.155436	1.15621		0.1979	-102.939	-115.967	-122.205	-148.026	-194.662
		0.099	-3.27184	0.978924	0.74597	-0.155436	1.15621		0.198	-102.987	-115.881	-122.167	-148.181	-194.836
		0.09905	-3.27184	0.978924	0.74597	-0.155436	1.15621		0.1981	-103.028	-115.798	-122.14	-148.311	-194.94
		0.0991	-3.27184	0.978924	0.74597	-0.155436	1.15621		0.1982	-103.058	-115.721	-122.124	-148.417	-194.966
		0.09915	-3.27184	0.978924	0.74597	-0.155436	1.15621		0.1983	-103.077	-115.651	-122.119	-148.497	-194.913
		0.0992	-3.27184	0.978924	0.74597	-0.155436	1.15621		0.1984	-103.082	-115.591	-122.127	-148.55	-194.779
		0.09925	-3.27184	0.978924	0.74597	-0.155436	1.15621		0.1985	-103.073	-115.542	-122.147	-148.579	-194.567
		0.0993	-3.27184	0.978924	0.74597	-0.155436	1.15621		0.1986	-103.051	-115.506	-122.181	-148.585	-194.282
		0.09935	-3.27184	0.978924	0.74597	-0.155436	1.15621		0.1987	-103.014	-115.485	-122.229	-148.57	-193.932
		0.0994	-3.27184	0.978924	0.74597	-0.155436	1.15621		0.1988	-102.964	-115.48	-122.292	-148.537	-193.528
		0.09945	-3.27184	0.978924	0.74597	-0.155436	1.15621		0.1989	-102.904	-115.492	-122.369	-148.489	-193.084
		0.0995	-3.27184	0.978924	0.74597	-0.155436	1.15621		0.199	-102.834	-115.523	-122.46	-148.429	-192.615
		0.09955	-3.27184	0.978924	0.74597	-0.155436	1.15621		0.1991	-102.757	-115.572	-122.563	-148.36	-192.136
		0.0996	-3.27184	0.978924	0.74597	-0.155436	1.15621		0.1992	-102.676	-115.639	-122.673	-148.284	-191.662
		0.09965	-3.27184	0.978924	0.74597	-0.155436	1.15621		0.1993	-102.591	-115.724	-122.787	-148.205	-191.207
		0.0997	-3.27184	0.978924	0.74597	-0.155436	1.15621		0.1994	-102.504	-115.825	-122.904	-148.125	-190.781
		0.09975	-3.27184	0.978924	0.74597	-0.155436	1.15621		0.1995	-102.416	-115.94	-123.019	-148.049	-190.394
[truncated: 5,504 more rows]

## Sheet: Figure 6
Figure 6: BiPOLES allows bidirectional modulation of neuronal activity in C. elegans and D. melanogaster.
		Panel b, left	Time(s)	Body length (%)	SEM			Panel b, right		Change in body length (%)														no ATR		no ATR				Panel d, left	Time/s	Body lenth (%)
			0.03333	1.00167	0.00289				Wavelength (nm)	400	400 dark	440	440 dark	480	480 dark	520	520 dark	560	560 dark	600	600 dark	640	640 dark	470	470 dark	545	545 dark				0.109	1.00579	0.984907	1.10651	1.10516	0.992974	0.980655	0.990936	1.01628	1.00704	1.11293	0.987961	1.0012	1.04373	0.988143	0.994271	1.01329	1	1
			0.06667	1.00146	0.00278				1	1.55809	1.49412	1.7047	0.0998456	2.0891	0.0337196	-3.68819	0.168357	-9.22508	-0.146691	-8.61529	-0.851335	-1.87728	-1.28886	-0.14663	-0.0026343	-3.09912	1.15853				0.218	1.02947	0.980001	1.12858	1.10644	1.06035	0.972827	1.00267	1.00115	1.01842	1.08101	1.01991	1.00653	1.03959	1.02009	0.990374	0.978938	1.02358	0.987206
			0.1	1.00357	0.00388				2	3.42024	-0.134599	-1.08922	0.296983	5.35044	-0.429973	-3.61623	0.33049	-9.3016	0.25543	-6.20466	-0.345998	-6.8053	-0.0532429	0.61491	0.0180933	0.29166	-0.437707				0.327	1.03734	0.985152	1.08049	1.1032	1.07281	0.980917	0.988231	1.01001	1.01922	1.06224	0.997717	1.01578	1.04425	0.997379	0.966643	0.960959	1.01958	1.00005
			0.13333	1.00285	0.0029				3	0.61129	0.719543	2.78324	-0.0988003	1.04094	0.205936	-1.493	0.0282078	-12.3575	1.40435	-9.11859	-0.13945	-6.74124	0.15132	2.98081	0.027645	2.40774	-0.694642				0.436	1.01171	0.99664	1.05922	1.13632	1.02758	0.992761	0.980953	1.00616	1.04943	1.02538	1.03385	1.00642	1.00597	1.0012	1.03814	0.962933	1.03626	1.00782
			0.16667	1.00094	0.00238				4	0.63615	0.0564316	1.78762	-0.113295	2.81996	0.726016	-5.62468	0.618397	-8.59089	-0.331496	-10.689	-0.529206	-5.2832	-0.140916	-0.73879	0.0285682	0.72219	0.0783415				0.545	0.997733	1.02383	1.04411	1.12871	1.03447	1.03755	0.952336	0.987641	1.07226	1.02574	1.01618	0.998526	1.00739	1.04037	1.06528	0.942999	1.01981	1.02445
			0.2	1.0009	0.00229				5	-1.85249	-0.236681	2.61542	0.126536	2.5231	0.130761	-1.24942	-0.184157	-11.5019	0.352101	-10.7306	0.374094	-10.4133	-0.466762	-0.44694	-0.0206333	2.12843	-0.930368				0.654	1.00609	1.03141	1.03484	1.12121	1.04584	1.05657	0.967827	0.965828	1.06242	1.01886	1.00372	1.00325	1.05584	1.04138	1.03434	0.928625	0.972938	1.02253
			0.23333	1.00082	0.00322				6	-0.88622	0.139717	2.74973	0.0325814	-2.57199	0	2.37582	-1.45409	-8.58731	0.0481208	-8.94116	-0.177496	-11.3246	-0.144287	0.33756	-0.0404173	0.38764	-0.0074073				0.763	0.991334	1.01979	1.0439	1.12726	1.0679	1.03352	1.00762	0.951123	1.02247	1.02728	0.989786	0.982189	1.07764	1.02522	1.06164	0.933964	0.968735	1.00138
			0.26667	1.00046	0.00306				7	-0.24646	0.165267	1.10353	-0.773227	4.42456	-0.431799	-3.13563	-0.635186	-12.4727	1.1372	-10.9544	-0.170683	-7.83412	0.396796	-1.78985	-0.0325657	-1.73865	0.798192				0.872	0.998964	1.02475	1.01679	1.14331	1.06301	1.04832	1.02072	1.00099	1.01006	1.0398	1.00266	0.974045	1.06505	1.05077	1.03831	0.931451	0.970825	0.986747
			0.3	1.00317	0.0023				8	1.77661	-0.691992	3.309	0.170912	1.36731	0.228813	-1.06194	0.0674351	-12.4138	-0.00588631	-9.52245	0.118798	-4.4816	-0.188696	-1.37096	0.0119005	1.98272	-0.928972				0.981	0.973532	1.02442	0.995657	1.14232	1.03576	0.982487	1.01669	1.04211	0.992866	1.05314	1.00351	1.00786	1.06815	1.08757	1.02356	0.914164	0.970488	0.99593
			0.33333	1.00162	0.00205				9	0.56174	-0.334122	2.69355	0.177749	-0.13883	-0.306297	-1.93096	0.138774	-10.8704	-0.720001	-9.01181	0.0717253	-7.36444	0.200916	-1.9454	-0.0174348	0.56269	-1.30991				1.09	0.951671	1.01574	0.978884	1.13011	1.01555	0.913821	1.07486	1.07453	1.01366	1.05543	0.975486	1.00883	1.09284	1.09386	0.998376	0.923473	0.975737	0.983875
			0.36667	1.00212	0.00242				10			6.04009	0.237472	8.0751	-0.370199	-4.22022	1.07239			-9.337	-0.00184904	-2.6493	-1.61829	-1.5128	-0.00474133	0.76219	-0.505382				1.199	0.951733	0.990559	0.973382	1.11517	1.02258	0.902552	1.10798	1.06586	1.04307	1.04929	0.968961	0.992669	1.03732	1.09651	1.00439	0.980843	1.00941	0.988192
			0.4	1.0024	0.00307				11			-2.39351	-0.691645			-3.40226	0.295528			-11.7407	-0.664122	-10.081	0.337986	-1.87086	-0.00221377	-1.48731	1.52768				1.308	0.936677	0.989028	1.01457	1.12282	1.01089	0.904517	1.10795	1.07314	1.02011	1.05364	0.991796	1.01147	1.02839	1.10337	1.01601	1.01723	0.991012	0.991496
			0.43333	0.99701	0.00429				12			0.38681	-0.0737965			-2.9167	-0.18338			-14.8372	0.212765					2.00175	-0.900554				1.417	0.983151	0.967024	0.984671	1.1432	1.00678	0.913699	1.08818	1.07766	1.03978	1.07675	0.967306	1.00465	1.02035	1.06709	1.02503	1.02601	0.991956	0.983262
			0.46667	1.00089	0.00408				13											-10.9311	1.13564					-1.82878	0.688986				1.526	1.01464	0.959634	0.966937	1.1374	0.976696	0.866437	1.09596	1.09674	1.04336	1.10415	1.0217	0.992504	1.00505	1.0006	1.06126	1.01284	0.980116	0.99084
			0.5	1.00159	0.00166				14																	-1.70307	0.779133				1.635	0.998487	0.937186	0.972406	1.11859	0.915973	0.824016	1.06061	1.06276	1.05164	1.11942	1.0432	1.00008	0.790551	0.949157	1.04332	0.990472	0.994924	1.02834
			0.53333	0.99868	0.00263																										1.744	0.996966	0.938591	1.0071	1.10551	0.890614	0.962282	1.04418	1.01656	1.08076	1.12922	1.043	0.986493	0.972799	0.905059	1.08143	0.989037	0.981457	1.02337
			0.56667	0.99871	0.00221				P	p = 0.99 n.s.		p = 0.049 *		p = 0.007 **		p = 0.002 **		p < 0.0001 ***		p < 0.0001 ***		p < 0.0001 ***		n.s. p = 0.24		n.s. p = 0.78					1.853	1.06225	0.947998	1.011	1.073	0.862343	0.866522	1.03254	0.995647	1.08719	1.13146	1.03719	0.969722	1.01595	0.908396	1.09096	0.962108	1.01766	1.0239
			0.6	0.99377	0.00433																										1.962	1.02968	0.948378	0.980677	1.03318	0.859555	0.945627	1.016	1.01568	1.08879	1.11492	1.02348	0.981353	1.02866	0.847144	1.05164	0.952477	1.00657	1.00197
			0.63333	0.99736	0.0022																										2.071	0.980814	0.989851	1.05695	1.0191	0.705639	0.945815	0.99875	1.01271	1.06104	1.12615	1.0027	0.986528	1.04437	0.835606	1.05272	0.935392	0.978095	0.984548
			0.66667	0.9992	0.00163																										2.18	0.964999	0.998435	1.00175	1.01565	0.685114	0.959321	0.992114	1.01337	1.04999	1.07819	0.976368	1.03512	1.08343	0.853436	1.05221	0.937967	0.979547	1.00422
			0.7	0.99748	0.003																										2.289	0.96945	1.00589	1.0027	1.01102	0.681124	0.935847	1.00128	1.03339	1.03133	1.0323	0.985355	1.03246	1.09923	0.884201	1.05594	0.933435	0.985453	1.00526
			0.73333	1.00067	0.00334																										2.398	0.964048	1.00682	1.03387	1.02814	0.986725	1.0025	1.01657	1.03057	1.01238	1.0397	0.9615	1.02989	1.12912	0.95699	1.0337	0.972715	0.930654	0.988497
			0.76667	1.00329	0.0039																										2.507	0.945599	1.01876	1.06527	1.07951	0.984609	1.04253	1.0842	1.02181	1.06632	1.04362	0.952575	1.03324	1.14208	0.946638	1.00911	1.00519	0.885497	0.994129
			0.8	0.9966	0.00338																										2.616	0.934615	1.01844	1.04899	1.08297	0.974964	1.01395	1.12495	0.998577	1.06323	1.0398	0.957036	0.992297	1.15694	0.951479	1.0297	0.998788	0.868561	0.991049
			0.83333	1.00325	0.00257																										2.725	0.9441	1.02149	1.0254	1.07947	0.996328	1.03139	1.12166	1.00205	1.08996	1.02905	0.948558	0.99355	1.17995	1.00321	1.07468	1.01292	0.860229	0.949398
			0.86667	1.0015	0.00253																										2.834	0.93718	1.01679	1.04764	1.08007	1.0214	1.01126	1.1557	1.00399	1.07693	1.01731	0.949877	0.976501	1.17411	0.991092	1.10757	1.03496	0.833557	0.941526
			0.9	1.00297	0.00291																										2.943	0.950512	1.01155	1.05605	1.07627	0.984509	0.999576	1.15367	1.02409	1.09562	1.03683	0.987457	0.989386	1.14577	0.946569	1.09723	1.03351	0.834845	0.954401
			0.93333	0.99455	0.00518																										3.052	0.983633	1.01407	1.02195	1.06723	0.986692	0.960336	1.13201	1.108	1.09157	1.0164	1.04117	1.02874	1.08195	0.924539	1.08462	1.03172	0.817517	0.988493
			0.96667	0.99694	0.00376																										3.161	0.987466	0.997978	0.969864	1.06539	0.984739	0.950739	1.0802	1.11554	1.10773	1.01073	1.02659	1.0276	1.02158	0.871802	1.07181	1.04523	0.790814	1.02978
			1	1.00216	0.00256																										3.27	1.00346	0.973741	0.987132	1.05379	1.01466	0.952852	1.03964	1.0933	1.10786	1.06214	1.06194	1.0062	0.990797	0.868951	1.06908	1.04157	0.792407	1.04461
			1.03333	1.00135	0.003																										3.379	1.02096	0.969333	1.04517	1.03686	1.02946	0.964796	1.02128	1.08574	1.08976	1.10309	1.05548	1.02592	0.950669	0.917888	1.05214	1.01772	0.845301	1.03977
			1.06667	1.00057	0.00334																										3.488	1.05257	0.964228	1.04126	1.04172	1.01311	0.957753	1.01867	1.06266	1.05663	1.10002	1.03529	1.02221	0.923476	0.895748	1.02148	1.01953	0.846058	1.04094
			1.1	1.00088	0.0039																										3.597	1.05894	0.959424	1.02569	1.02456	0.995112	0.966103	1.00816	1.07174	1.05786	1.10614	1.04009	0.98871	0.909923	0.962654	1.00114	1.0153	0.825985	1.05686
			1.13333	1.0014	0.00412																										3.706	1.02303	0.961	1.02619	1.01158	1.00764	1.02786	1.01283	1.05268	1.03608	1.14021	1.06444	0.967816	0.892066	0.938586	0.982093	0.95251	0.869017	1.05189
			1.16667	1.00154	0.00185																										3.815	1.03402	0.987129	1.0401	1.01619	1.0297	1.06807	0.996344	1.02327	1.03717	1.16214	1.05201	0.967397	0.884943	0.915931	1.01041	0.950943	0.876441	1.03886
			1.2	1.00042	0.00377																										3.924	1.06648	0.995297	1.02607	1.0163	1.02138	1.06423	1.00407	1.02944	1.03846	1.17478	1.05066	0.974414	0.910558	0.970974	1.06305	0.96187	0.881544	1.02417
			1.23333	0.99429	0.00384																										4.033	1.03656	1.0144	1.00259	1.03025	1.01883	1.0517	1.00339	1.01699	1.05775	1.16311	1.02493	1.00888	0.950262	1.01385	1.10039	0.925744	0.917527	1.01316
			1.26667	1.00088	0.00351																										4.142	0.996816	1.02795	0.982082	1.01403	1.00613	1.08878	1.00212	1.0066	1.0647	1.1564	0.998182	1.0242	0.942817	1.00674	1.06106	0.856905	0.933903	0.991343
			1.3	1.00073	0.00282																										4.251	0.982587	1.03137	1.02368	1.00953	1.01533	1.07678	1.02711	1.00235	1.04445	1.14174	0.978647	1.00772	0.961502	1.01143	1.08782	0.836259	0.919369	1.00408
			1.33333	1.00467	0.00209																										4.36	0.967396	1.01214	1.03987	1.01631	1.00008	1.0183	1.09173	0.986177	1.03335	1.11124	0.975626	1.01582	0.98712	1.06054	1.09053	0.816796	0.898719	0.998393
			1.36667	0.99641	0.00521																										4.469	0.9657	1.02021	1.05157	1.07369	1.05648	1.02106	1.06917	0.980304	1.03793	1.06589	0.966964	1.04102	0.738672	1.05701	1.04975	0.912531	0.904963	1.01035
			1.4	1.00191	0.00473																										4.578	0.966852	1.0208	1.02035	1.09876	1.05885	0.986686	1.1081	0.980641	1.08017	1.03599	0.960614	1.00245	0.741718	1.06604	1.01279	0.932216	0.932857	0.996991
			1.43333	0.99514	0.0057																										4.687	1.00633	1.01881	1.05096	1.1003	1.0496	0.96838	1.1345	1.0058	1.11901	1.03518	0.964683	0.980826	0.775982	1.09175	0.985566	0.924554	0.966548	1.05693
			1.46667	1.00187	0.00361																										4.796	1.04457	1.0348	1.06703	1.09948	1.028	0.981448	1.12045	1.07299	1.13306	1.04859	1.02603	0.97353	0.800588	1.08551	0.988049	0.976986	0.943996	1.06212
			1.5	1.00044	0.00412																										4.905	1.04039	1.04101	1.04123	1.11468	1.04764	0.977478	1.12196	1.09725	1.13373	1.02958	1.03227	0.958286	0.795254	1.08313	0.978671	0.996559	0.948099	1.05646
			1.53333	1.00053	0.00357																										5.014	1.01783	1.04245	1.00623	1.12557	1.05264	1.03579	1.15012	1.08598	1.10465	1.02513	1.04071	0.990628	0.787827	1.08323	0.988496	0.969911	0.967239	1.03391
			1.56667	1.0055	0.00265																										5.123	1.00148	1.0528	0.992555	1.11673	1.03924	1.09588	1.13097	1.06692	1.1038	1.01039	1.05403	1.01551	1.04544	1.09658	1.0451	1.00614	0.967644	1.01958
			1.6	0.99708	0.00335																										5.232	0.999653	1.02984	0.995346	1.08343	1.02791	1.06667	1.09811	1.11834	1.11875	1.01136	1.0499	1.03077	1.06452	1.10072	1.08815	1.01545	0.949096	1.00239
			1.63333	1.00068	0.00326																										5.341	0.992287	1.02327	1.01233	1.04631	1.01295	1.0942	1.0564	1.12224	1.09538	1.01236	1.03558	1.02044	1.05621	1.08046	1.08817	1.00763	0.939168	1.02823
			1.66667	1.00179	0.00248																										5.45	0.981918	1.02164	1.09121	1.03581	1.02386	1.08252	1.058	1.13425	1.09058	1.05751	1.03938	1.01966	1.05196	1.057	1.06839	0.985883	0.919558	1.03641
			1.7	1.00266	0.00338																										5.559	0.96215	1.0249	1.08596	1.03423	1.06345	1.03346	1.0314	1.11673	1.08025	1.11516	1.02282	1.01651	1.07898	1.01934	1.055	0.995534	0.949195	1.03287
			1.73333	0.99656	0.00312																										5.668	0.966732	0.9973	1.07727	1.00821	1.07901	0.980991	1.00992	1.08121	1.0426	1.1533	1.0204	1.01503	1.08512	0.982919	1.06312	1.02153	1.00478	1.01492
			1.76667	0.99808	0.00258																										5.777	0.959477	0.994153	1.11411	1.01297	1.05141	0.989663	1.01438	1.03144	1.03926	1.16113	1.02241	1.00152	1.07176	1.01387	1.0266	1.03348	1.00628	1.02621
			1.8	0.99509	0.00341																										5.886	1.02142	0.983224	1.11892	1.01813	1.04221	0.975012	1.00378	1.03769	1.06281	1.16493	1.01527	0.990832	1.10374	1.0028	1.03055	1.01369	0.993945	1.03225
			1.83333	0.99449	0.0035																										5.995	1.03437	0.975953	1.1006	1.02208	1.05637	0.977173	0.993661	1.04198	1.07266	1.18439	1.00901	1.0251	1.1174	0.987153	1.01462	1.01748	1.01146	1.01217
			1.86667	0.99681	0.00228																										6.104	1.02655	0.966506	1.09076	1.01511	1.03825	0.98802	0.993245	1.03797	1.11056	1.17582	0.995241	1.03246	1.11963	0.963991	1.01101	1.02772	1.0102	1.00926
			1.9	0.99824	0.00273																										6.213	1.03881	0.967077	1.05635	1.01986	1.02448	1.02704	0.992218	1.03851	1.14678	1.15088	0.986247	1.04527	1.10702	0.949253	1.06373	1.01338	0.985601	0.997687
			1.93333	0.99681	0.00279																										6.322	1.06599	1.00201	1.00764	1.00879	1.01961	1.02492	1.06455	1.02736	1.14271	1.1239	1.04393	1.0145	1.1253	0.960697	1.12789	0.987458	0.964834	1.02387
			1.96667	1.00103	0.00343																										6.431	1.04263	1.00473	1.00586	1.00957	1.02224	1.02999	1.09562	1.02425	1.13254	1.09672	1.07371	1.00516	1.13985	1.01465	1.12485	0.973434	0.976553	1.03293
			2	1.00282	0.00278																										6.54	1.03089	1.01754	1.01615	1.02051	0.997535	1.05504	1.07888	1.03512	1.14357	1.06088	1.05892	0.989555	1.11599	1.063	1.08672	0.893452	0.97229	1.01778
			2.03333	1.00591	0.00192																										6.649	0.977862	1.035	1.00503	1.01493	1.01566	1.08187	1.10457	1.01972	1.14579	1.04653	1.09988	0.989941	0.86919	1.06015	1.03277	0.863757	1.00152	0.992281
			2.06667	0.99972	0.0025																										6.758	0.964995	1.03726	1.08624	1.01645	1.06417	1.04719	1.12142	0.992867	1.11596	1.06275	1.10004	0.979228	0.970882	1.09068	1.02667	0.819342	1.04342	0.986874
			2.1	1.00034	0.00318																										6.867	0.963001	1.02738	1.10031	1.03553	1.08424	1.0175	1.09631	1.04118	1.10145	1.05771	1.09584	0.984116	0.527371	1.07952	0.988661	0.825201	1.01267	0.987418
			2.13333	0.99788	0.0046																										6.976	0.963953	1.02121	1.09828	1.06125	1.08255	1.00621	1.05133	1.09266	1.07663	1.02476	1.10936	0.98377	0.525902	1.05786	0.990316	0.792647	1.01586	0.982072
			2.16667	0.99886	0.0054																										7.085	1.05231	1.00994	1.11813	1.10586	1.06291	1.00103	1.01932	1.10117	1.06482	1.01941	1.12192	1.00355	0.839665	1.01562	1.00231	0.821086	1.00508	0.99621
			2.2	1.00308	0.00376																										7.194	1.04533	1.03656	1.13238	1.1082	1.06092	0.981362	1.0003	1.08585	1.06887	1.00478	1.1061	1.04035	0.886313	1.0206	1.08691	0.918394	1.01625	0.996931
			2.23333	1.00144	0.00508																										7.303	1.02835	1.05256	1.08857	1.12167	1.03848	0.966722	0.977925	1.09	1.09709	1.03397	1.05484	1.03714	0.896088	0.981219	1.11752	0.933424	1.01099	1.00328
			2.26667	1.00294	0.00483																										7.412	1.05062	1.04254	1.03967	1.11532	1.03696	0.942023	0.96744	1.11926	1.09127	1.03421	1.02199	1.03174	0.831878	0.980367	1.11529	0.959059	1.00392	1.0218
			2.3	0.99837	0.00449																										7.521	1.07661	1.0591	1.03837	1.11042	1.04635	0.955148	0.969679	1.10138	1.08592	1.04761	0.982121	1.03455	0.954966	0.96568	1.10923	0.952269	1.00808	1.0298
			2.33333	1.00068	0.00371																										7.63	1.04157	1.03872	1.043	1.12416	1.03075	1.01326	0.991023	1.10218	1.07581	1.10077	0.937423	1.00588	1.0156	0.949101	1.1011	0.893628	1.00807	1.01418
			2.36667	1.00195	0.00409																										7.739	1.00693	1.03526	1.02336	1.1373	1.03709	1.07955	0.993573	1.07954	1.08909	1.13158	0.990627	1.00313	1.05139	0.954106	1.07326	0.871071	1.03786	0.976599
			2.4	1.00104	0.00517																										7.848	0.998178	1.04323	1.00472	1.10506	1.02101	1.07409	1.03704	1.04615	1.11757	1.14982	0.994875	1.0021	1.03891	1.00491	1.05225	0.880007	1.0523	0.992782
			2.43333	1.00164	0.00455																										7.957	0.961329	1.03971	0.993343	1.06557	1.00949	1.07056	1.06975	1.04814	1.18116	1.15373	1.04103	0.993909	1.01565	1.03046	1.0413	0.915338	1.01962	1.00913
			2.46667	0.99793	0.0041																										8.066	0.947481	1.02133	0.981901	1.04472	1.02008	1.06366	1.10151	1.03553	1.18427	1.18126	1.0369	0.994896	1.10836	1.02692	1.01679	0.951841	1.02013	1.00504
			2.5	1.00314	0.00379																										8.175	0.989721	1.00878	0.983146	1.0206	1.00907	1.02126	1.11455	1.02443	1.16414	1.18216	1.04251	1.03499	1.0887	1.02578	1.03	0.983059	1.018	0.989741
			2.53333	1.00268	0.00331																										8.284	1.03765	1.00604	1.0312	1.01433	1.07466	0.997039	1.13685	1.02971	1.15259	1.14045	1.06058	1.03478	1.07111	0.995762	1.02131	0.954035	0.999036	0.996161
			2.56667	0.9999	0.00588																										8.393	1.04066	1.00639	1.04541	1.0136	1.11024	0.984323	1.14586	1.0206	1.14806	1.15177	1.06407	1.03254	1.09314	0.979876	1.06246	0.942585	0.96707	0.995267
			2.6	1.00205	0.00441																										8.502	1.01259	1.00165	1.057	1.01037	1.13138	0.959562	1.10518	0.998105	1.14078	1.13964	1.0422	1.02821	1.08114	0.96149	1.12461	0.9811	0.987421	0.986001
			2.63333	1.00046	0.00352																										8.611	1.02031	0.986411	1.12329	0.999775	1.10687	0.969208	1.07215	1.00254	1.13504	1.08302	1.11411	1.04874	1.0397	0.93885	1.09276	1.00254	0.979929	0.985827
			2.66667	1.00151	0.00475																										8.72	0.975087	0.974329	1.14164	1.01232	1.10011	0.968027	1.06753	0.999098	1.11358	1.05529	1.07092	1.04165	0.999548	0.950972	1.05272	0.979322	1.00324	1.01136
			2.7	1.00098	0.00364																										8.829	0.960611	0.976266	1.13425	1.00869	1.0913	1.04327	1.04663	0.985833	1.11685	1.0263	1.08592	1.02441	1.00441	1.00958	1.03927	0.974636	1.03108	1.03248
			2.73333	1.00724	0.00317																										8.938	0.968593	0.974346	1.12523	0.998382	1.06868	1.08781	1.02506	1.00432	1.10486	1.03548	1.10777	1.007	1.10099	0.997643	1.00901	1.00862	1.01491	1.0478
			2.76667	1.00572	0.00351																										9.047	0.967257	0.989662	1.16077	1.0045	1.03734	1.04782	1.01984	1.03413	1.11891	1.03942	1.09708	1.013	1.13259	0.994956	0.978151	1.01858	1.00738	1.03552
			2.8	1.00516	0.00377																										9.156	0.965859	0.984813	1.12147	1.01666	1.01211	0.994723	1.01229	1.0901	1.07466	1.04709	1.05639	1.0038	1.08731	1.03904	0.976041	0.970762	1.00502	1.03204
			2.83333	1.00566	0.00366																										9.265	0.999948	0.998424	1.10805	1.03744	1.0304	1.0005	0.993573	1.12958	1.07355	1.00635	1.02309	1.01507	1.10207	1.03032	0.98608	0.951374	1.00217	1.01874
			2.86667	1.00342	0.00339																										9.374	1.02038	1.02077	1.086	1.08013	1.01406	0.96439	0.996022	1.10463	1.07686	1.00618	1.02343	1.02636	1.09923	1.01566	1.01144	0.961753	1.01135	1.01246
			2.9	1.00228	0.00339																										9.483	0.994847	1.03046	1.07787	1.1028	1.02722	0.963392	1.01523	1.09509	1.12927	1.00696	1.0217	1.04347	1.13957	1.00039	1.05961	0.953681	1.0071	0.989474
			2.93333	1.00332	0.00347																										9.592	1.0112	1.02211	1.06379	1.08917	1.0072	0.980905	1.094	1.11757	1.12788	1.01371	1.02423	1.05957	1.12328	0.974027	1.0968	0.956865	1.00844	0.993513
			2.96667	1.00134	0.00227																										9.701	1.02116	1.02109	1.05382	1.08717	0.999167	1.0154	1.10469	1.11583	1.11474	0.988143	1.01777	1.06533	1.13516	0.996336	1.11971	1.02068	1.02277	1.00133
			3	0.999	0.00396																										9.81	1.01681	1.02727	1.03694	1.10247	1.02379	1.07332	1.1251	1.09343	1.16694	1.02382	1.02762	1.07301	1.15678	0.997835	1.06145	1.02464	1.068	0.991509
			3.03333	0.9989	0.00489																										9.919	1.02665	1.03306	1.05856	1.11935	1.03369	1.0891	1.15345	1.07938	1.16671	1.06278	1.03656	1.08934	1.13509	1.02453	1.08824	1.03349	1.08496	0.970214
			3.06667	0.99894	0.00611																										10.028	1.0419	1.04613	1.06864	1.11856	1.10381	1.08734	1.15277	1.09365	1.17699	1.08467	1.09142	1.09068	1.11056	1.0199	1.09722	1.02638	1.11684	0.987628
			3.1	1.00447	0.00402																										10.137	1.06727	1.07214	1.06942	1.121	1.11999	1.1087	1.17308	1.10163	1.15414	1.10301	1.08853	1.0921	1.11747	1.0195	1.11585	1.02107	1.02879	0.98826
			3.13333	1.00287	0.00277																										10.246	1.03552	1.08521	1.07791	1.10046	1.10044	1.09686	1.16012	1.09059	1.15541	1.11082	1.09025	1.08061	1.08323	1.01725	1.12757	1.01869	1.01005	0.989935
			3.16667	1.00633	0.00282																										10.355	1.00781	1.08039	1.07911	1.10475	1.09962	1.08499	1.15755	1.08478	1.13762	1.11049	1.07622	1.07791	1.08919	1.0389	1.13043	1.0471	1.00636	1.03452
			3.2	1.00437	0.00367																										10.464	0.998632	1.09378	1.08988	1.11107	1.09801	1.07494	1.14256	1.06774	1.1468	1.09214	1.06781	1.08769	1.08655	1.05661	1.1251	1.04761	0.996487	1.01125
			3.23333	1.00332	0.00307																										10.573	0.994797	1.08805	1.11489	1.10163	1.09859	1.0687	1.14327	1.08678	1.14577	1.09715	1.06227	1.06344	1.08121	1.0384	1.11472	1.04584	0.995171	1.02628
			3.26667	1.00743	0.00271																										10.682	1.00845	1.08841	1.12336	1.10445	1.10084	1.08662	1.13854	1.07553	1.14837	1.09972	1.05867	1.03502	1.10365	1.02375	1.12559	0.997032	1.00899	1.02209
			3.3	1.0076	0.00346																										10.791	1.02155	1.08484	1.09889	1.09687	1.11463	1.09728	1.12876	1.08277	1.15012	1.1008	1.04161	1.01814	1.11308	1.03982	1.13751	0.980003	1.04848	1.03251
			3.33333	1.00297	0.00409																										10.9	1.03553	1.10028	1.10358	1.08782	1.13261	1.09656	1.12727	1.05647	1.14715	1.101	1.04011	1.02477	1.10044	1.06323	1.16001	0.968562	1.08746	1.04353
			3.36667	1.0006	0.00514																										11.009	1.00951	1.08465	1.10452	1.10021	1.14422	1.08993	1.11604	1.04599	1.14985	1.10953	1.07553	1.02129	1.08275	1.06214	1.15715	0.954799	1.07774	1.05811
			3.4	1.00352	0.00402																										11.118	1.01882	1.08465	1.09992	1.09606	1.12732	1.09566	1.12335	1.04054	1.15141	1.09285	1.09997	1.00707	1.07681	1.0175	1.11282	0.965593	1.09957	1.067
			3.43333	1.00142	0.00505																										11.227	1.01698	1.08424	1.12681	1.07255	1.12321	1.10715	1.09979	1.03431	1.1694	1.10457	1.07813	0.996735	1.09846	1.01416	1.12862	0.980818	1.09495	1.08718
			3.46667	1.00425	0.00359																										11.336	1.01717	1.09139	1.13729	1.07519	1.10185	1.10613	1.09685	1.03459	1.16002	1.11383	1.07998	1.03522	1.09927	0.9954	1.12632	0.969172	1.09194	1.08763
			3.5	1.00379	0.00308																										11.445	1.03859	1.08867	1.12081	1.08112	1.10617	1.10133	1.08765	1.02216	1.15982	1.129	1.08767	1.03711	1.09195	0.985649	1.13987	0.967734	1.09534	1.09474
			3.53333	1.00518	0.00337																										11.554	1.04185	1.09279	1.11184	1.07265	1.08982	1.09256	1.09903	1.01981	1.14903	1.12682	1.09365	1.05088	1.08448	0.975074	1.14248	0.98716	1.10209	1.07462
			3.56667	1.00665	0.00363																										11.663	1.03379	1.09512	1.09633	1.0589	1.0885	1.08473	1.07322	1.01689	1.14489	1.12462	1.08188	1.04634	1.0918	0.987282	1.15135	1.01532	1.10152	1.07114
			3.6	1.0077	0.00334																										11.772	1.02947	1.10555	1.09371	1.0538	1.08488	1.08627	1.08405	1.02843	1.14247	1.10816	1.08067	1.05691	1.08398	1.01473	1.172	1.03894	1.10851	1.06194
			3.63333	1.00721	0.00459																										11.881	1.01802	1.10365	1.10785	1.04464	1.0827	1.07967	1.08348	1.03102	1.15782	1.09749	1.06993	1.07473	1.07656	0.987745	1.15579	1.04561	1.10572	1.05589
			3.66667	1.00382	0.00452																										11.99	1.03368	1.09363	1.10845	1.04843	1.08562	1.07961	1.07924	1.04395	1.1702	1.0967	1.06187	1.09793	1.08967	0.982081	1.1539	1.03083	1.09871	1.07078
			3.7	1.00197	0.00504																										12.099	1.00725	1.10796	1.11163	1.03087	1.07858	1.08773	1.08144	1.05234	1.16651	1.08406	1.07912	1.0787	1.09245	0.985885	1.13583	1.01427	1.10406	1.07321
			3.73333	1.00004	0.00411																										12.208	0.992953	1.11006	1.07217	1.02963	1.07039	1.08378	1.08902	1.07149	1.15248	1.07936	1.04452	1.06952	1.08653	1.00965	1.12356	1.03942	1.08845	1.07298
			3.76667	1.00455	0.00404																										12.317	1.0132	1.12693	1.05378	1.03495	1.06391	1.07335	1.06731	1.08157	1.13059	1.07397	1.06939	1.06497	1.08375	1.02066	1.13074	1.0553	1.06919	1.09536
			3.8	1.00502	0.00252																										12.426	1.0014	1.12358	1.05422	1.03427	1.04945	1.06348	1.07409	1.07417	1.10412	1.06891	1.05387	1.06347	1.08085	1.00367	1.11853	1.03621	1.053	1.09613
			3.83333	1.00875	0.00236																										12.535	1.00486	1.11376	1.0541	1.04506	1.07521	1.05365	1.07915	1.07873	1.11336	1.0476	1.05055	1.0911	1.08489	0.989419	1.1309	1.02224	1.05736	1.09511
			3.86667	1.00499	0.00426																										12.644	0.982533	1.11487	1.05984	1.0398	1.06898	1.03226	1.07615	1.06038	1.12671	1.04014	1.04132	1.09814	1.07487	0.986132	1.13452	1.02596	1.06506	1.07076
			3.9	1.00543	0.0029																										12.753	0.962725	1.12342	1.06593	1.04732	1.06868	0.998201	1.05643	1.06077	1.14088	1.0443	1.03003	1.08759	1.07046	1.00413	1.11891	1.04348	1.06703	1.04574
			3.93333	1.00212	0.00325																										12.862	1.00908	1.11169	1.07909	1.04856	1.06113	0.997906	1.0614	1.06796	1.1397	1.04699	1.02401	1.09795	1.074	1.01592	1.12038	1.05254	1.0538	0.999741
			3.96667	0.99998	0.0039																										12.971	1.00675	1.11116	1.07438	1.04726	1.05102	1.01106	1.03419	1.06565	1.14056	1.04591	1.01832	1.07165	1.1024	1.01587	1.13598	1.03498	1.01484	1.00266
			4	1.00163	0.00382																										13.08	1.0235	1.11835	1.06927	1.03657	1.04964	1.03361	1.04244	1.06829	1.11519	1.04819	1.01838	1.06296	1.10051	1.00803	1.14579	1.02101	0.989981	0.997713
			4.03333	1.00445	0.00331																										13.189	1.01461	1.11913	1.08551	1.03692	1.04838	1.03235	1.0309	1.07785	1.07389	1.02996	1.02403	1.06765	1.09013	0.997046	1.13745	1.03974	0.983195	1.00012
			4.06667	1.00307	0.00364																										13.298	1.02905	1.11752	1.10619	1.04151	1.05042	1.01456	1.0392	1.07727	1.05582	1.0636	1.06071	1.05513	1.07568	1.02337	1.12724	1.02909	1.0007	1.00194
			4.1	0.99976	0.00487																										13.407	1.0737	1.1046	1.0944	1.05515	1.04824	1.03274	1.03804	1.06396	1.06805	1.05797	1.0858	1.03163	1.07746	1.0525	1.13643	1.00166	1.01872	1.00222
			4.13333	0.99699	0.00486																										13.516	1.06879	1.11702	1.08619	1.05909	1.05155	1.04761	1.05337	1.06589	1.06472	1.05534	1.06371	1.01117	1.10866	1.04503	1.13325	0.994825	1.00252	0.95883
			4.16667	1.00135	0.00335																										13.625	1.04794	1.12285	1.0711	1.03036	1.06295	1.04735	1.07627	1.06659	1.09024	1.05297	1.05728	0.99179	1.11403	1.01031	1.13481	0.992803	0.995054	0.940646
			4.2	0.99956	0.00308																										13.734	1.04482	1.11251	1.06461	1.0351	1.08025	1.03227	1.07247	1.06483	1.09211	1.05559	1.08727	0.970251	1.08958	1.02813	1.13203	1.02323	0.961374	0.91375
			4.23333	1.00195	0.0035																										13.843	1.03582	1.10157	1.07571	1.03841	1.0668	1.05296	1.09248	1.09579	1.09182	1.06145	1.08814	0.966485	1.09692	1.0595	1.10854	1.02032	0.962337	0.938907
			4.26667	0.99486	0.00604																										13.952	1.0653	1.11609	1.0918	1.05644	1.06627	1.06546	1.10737	1.08099	1.10922	1.06243	1.08194	0.975629	1.11217	1.07843	1.06696	1.00094	0.991074	0.961001
			4.3	0.99887	0.00424																										14.061	1.06219	1.11647	1.09079	1.05835	1.06936	1.06463	1.08348	1.07055	1.10222	1.07598	1.05694	1.02529	1.10383	1.03626	1.08854	1.00077	1.00023	0.951385
			4.33333	1.00215	0.00488																										14.17	1.04511	1.1197	1.07488	1.04607	1.10642	1.04417	1.09456	1.0812	1.10804	1.0763	1.06409	1.02655	1.08715	0.998498	1.08822	0.977582	0.998809	0.95145
			4.36667	0.99519	0.0039																										14.279	1.03637	1.11364	1.07709	1.03542	1.11457	1.0233	1.08633	1.0975	1.09148	1.1039	1.06849	1.01169	1.07806	1.01252	1.10794	0.964813	1.00319	0.958721
			4.4	0.99909	0.00358																										14.388	1.0232	1.11734	1.07627	1.03726	1.09215	1.0279	1.09958	1.09181	1.08986	1.0985	1.06971	1.00362	1.08744	1.04725	1.13422	1.00376	0.978363	0.926517
			4.43333	1.00217	0.00433																										14.497	1.04364	1.0922	1.07567	1.03016	1.08856	1.05242	1.11279	1.10014	1.12624	1.08222	1.08131	1.00247	1.08479	1.03836	1.09952	1.01087	0.940834	0.912588
			4.46667	0.99837	0.00475																										14.606	1.06153	1.10458	1.0793	1.0329	1.07481	1.06207	1.10597	1.07465	1.12338	1.08858	1.07351	1.04175	1.08717	1.01946	1.10528	0.994046	0.961999	0.910331
			4.5	1.00219	0.00507																										14.715	1.04547	1.10587	1.07504	1.0348	1.11908	1.04341	1.0861	1.05652	1.12577	1.06422	1.04288	1.05562	1.09796	1.01164	1.13583	0.986081	0.968307	0.906146
			4.53333	0.99882	0.00392																										14.824	1.0161	1.08197	1.05906	1.02369	1.1241	1.02318	1.07323	1.07026	1.11379	1.07143	1.0604	1.0532	1.08831	1.03316	1.14506	0.971105	0.984105	0.930652
			4.56667	0.99649	0.00402																										14.933	1.03737	1.07981	1.04617	1.00557	1.1167	1.00948	1.08484	1.05272	1.12104	1.07971	1.05153	1.04533	1.09227	1.06091	1.13449	0.957422	0.96523	0.937171
			4.6	1.00255	0.00528																										15.042	1.04378	1.08894	1.04669	1.00957	1.12492	1.03107	1.11353	1.04726	1.14193	1.09138	1.05069	1.02082	1.12118	1.06017	1.13691	0.978872	0.965974	0.956287
			4.63333	1.00113	0.00497																										15.151	1.05418	1.06728	1.04612	1.0432	1.12717	1.06965	1.0903	1.049	1.14675	1.09604	1.05731	1.04623	1.10822	1.01755	1.09966	1.02075	0.963931	0.947468
			4.66667	1.00177	0.00522																										15.26	1.04833	1.07079	1.04552	1.05966	1.12063	1.05763	1.09604	1.05392	1.16917	1.11824	1.07327	1.04615	1.0936	1.03259	1.07959	1.02575	0.961221	0.92345
			4.7	0.99544	0.00534																										15.369	1.01485	1.0654	1.05106	1.04862	1.11946	1.02542	1.06757	1.04714	1.13536	1.10907	1.04556	1.02765	1.08994	1.04929	1.07909	0.998462	0.977167	0.908999
			4.73333	0.99483	0.00545																										15.478	1.01734	1.06455	1.04972	1.04675	1.12198	1.02312	1.0801	1.02791	1.13321	1.10025	1.1126	1.03142	1.088	1.03728	1.0822	0.981983	0.98304	0.878885
			4.76667	0.99674	0.00494																										15.587	1.01874	1.05119	1.07621	1.0364	1.11273	1.01248	1.08287	1.01902	1.15372	1.07527	1.02523	1.03456	1.10262	1.00425	1.10398	0.953222	0.976942	0.897814
			4.8	0.99918	0.00353																										15.696	1.02496	1.07055	1.07099	1.03263	1.09041	1.04468	1.08526	1.01205	1.17501	1.07074	1.01076	1.01998	1.09498	0.970009	1.09796	0.941698	0.96014	0.900681
			4.83333	1.00143	0.00328																										15.805	1.02608	1.10469	1.06397	1.03319	1.07911	1.06291	1.07171	1.01125	1.18074	1.06028	0.990266	1.04232	1.09036	1.00052	1.12526	0.943248	0.960467	0.954948
			4.86667	1.00169	0.00416																										15.914	1.00653	1.10317	1.06739	1.03443	1.06339	1.04779	1.07647	1.0114	1.16087	1.0365	0.992621	1.04445	1.08303	1.04354	1.12062	0.943214	0.979128	0.911044
			4.9	1.00125	0.00364																										16.023	1.00145	1.10453	1.04919	1.052	1.04842	1.00901	1.07755	1.02768	1.13752	1.00905	0.951233	1.06826	1.09458	1.02589	1.13986	0.94762	0.977151	0.885633
			4.93333	1.0005	0.00387																										16.132	1.01672	1.11126	1.08238	1.05705	1.04768	1.00811	1.08285	1.03081	1.14876	1.02064	0.945615	1.01444	1.099	1.00305	1.13253	0.969059	0.977484	0.879283
			4.96667	0.99794	0.00387																										16.241	1.01248	1.10433	1.09312	1.09432	1.05225	1.01031	1.06512	1.01588	1.18508	1.0402	0.949754	1.0029	1.08622	1.00294	1.12908	0.976246	0.973878	0.858527
			5	1.00117	0.00336																										16.35	1.02508	1.09041	1.09893	1.0922	1.04625	1.03387	1.06725	1.02319	1.17244	1.05136	0.998262	0.994776	1.08758	1.00314	1.12292	0.972443	0.957699	0.901365
			5.03333	1.00423	0.00458																										16.459	1.00765	1.0764	1.08239	1.08654	1.03308	1.04899	1.05648	1.0523	1.1497	1.04306	1.02989	0.981883	1.07757	1.00736	1.12081	0.966541	0.973326	0.935232
			5.06667	1.00306	0.00389																										16.568	0.989496	1.0811	1.06054	1.08688	1.03301	1.02953	1.04805	1.06034	1.13983	1.02865	1.03762	1.00806	1.071	1.03418	1.10986	0.973911	0.976087	0.955703
			5.1	0.99942	0.00399																										16.677	1.00328	1.0942	1.07831	1.08038	1.01756	1.02488	1.04216	1.07659	1.13267	1.03346	1.05468	1.01791	1.07367	1.01602	1.11263	0.989063	0.994895	0.948873
			5.13333	1.00791	0.00329																										16.786	1.02416	1.11404	1.0951	1.0662	1.02091	0.98986	1.03178	1.07996	1.15005	1.04259	1.07075	1.01766	1.09404	1.01479	1.07933	0.96567	0.991189	0.925488
			5.16667	1.00539	0.00371																										16.895	1.02298	1.10404	1.09845	1.0444	1.00303	1.0043	1.05307	1.07916	1.17962	1.05214	1.06362	1.03987	1.09241	1.00984	1.11769	0.946991	0.971335	0.895303
			5.2	1.00453	0.00503																										17.004	0.990873	1.11095	1.08629	1.06426	1.01112	1.03157	1.05818	1.06262	1.17403	1.06758	1.04736	1.08801	1.08209	1.01264	1.12252	0.939796	0.954359	0.914734
			5.23333	1.00204	0.00499																										17.113	0.996234	1.11112	1.06117	1.08972	1.02366	1.04513	1.06369	1.07222	1.16588	1.06251	1.04496	1.10966	1.09329	1.029	1.12678	0.949791	0.979932	0.945845
			5.26667	1.0012	0.00411																										17.222	1.00693	1.10995	1.07922	1.10298	1.02585	1.02828	1.05762	1.08317	1.13464	1.06541	1.03795	1.11217	1.10774	1.04146	1.11394	0.957945	0.990949	0.943607
			5.3	0.99803	0.00599																										17.331	1.00505	1.11541	1.09459	1.07535	1.0352	1.01369	1.06994	1.08635	1.12908	1.05638	1.06037	1.09606	1.12263	1.01786	1.10204	0.950396	0.992602	0.95807
			5.33333	0.99732	0.00772																										17.44	0.994544	1.10159	1.07836	1.04826	1.08259	0.994419	1.07838	1.09273	1.15338	1.0417	1.08086	1.08879	1.09529	1.0478	1.11056	0.931663	0.971958	0.954742
			5.36667	1.00283	0.00411																										17.549	0.98477	1.08906	1.06595	1.03285	1.07089	1.00861	1.09786	1.08088	1.17494	1.04219	1.0754	1.08707	1.08076	1.05843	1.10539	0.938626	0.956394	0.935063
			5.4	0.99587	0.0048																										17.658	0.974171	1.09242	1.07192	1.03348	1.0635	1.03397	1.08817	1.05862	1.17158	1.04379	1.05484	1.06961	1.0794	1.04659	1.11582	0.960628	0.955436	0.902967
			5.43333	0.98112	0.00594																										17.767	1.00913	1.11002	1.06988	1.06161	1.05069	1.03117	1.09055	1.00562	1.1468	1.03921	1.04106	1.07989	1.06762	1.02793	1.10111	0.969257	0.969813	0.915114
			5.46667	0.9715	0.00472																										17.876	0.992748	1.12571	1.07494	1.10367	1.05571	1.02851	1.09132	0.988736	1.13857	1.03941	1.07067	1.08634	1.06754	1.02353	1.09857	0.970305	0.973589	0.943353
			5.5	0.95515	0.0075																										17.985	0.993921	1.12146	1.04393	1.10857	1.07186	1.01058	1.08927	0.970785	1.14255	1.02738	1.07919	1.07743	1.07941	1.05638	1.09625	0.966897	0.968407	0.962733
			5.53333	0.94017	0.0072																										18.094	0.97688	1.12811	1.03956	1.08756	1.07965	1.02386	1.10534	0.974164	1.17502	1.03965	1.05002	1.0377	1.06926	1.06853	1.12218	1.00212	0.95082	0.961024
			5.56667	0.93376	0.00777																										18.203	0.977754	1.14053	1.01148	1.07604	1.064	1.04147	1.09929	0.990029	1.19092	1.05634	1.05255	1.03509	1.07407	1.03235	1.09643	1.025	0.935085	0.957273
			5.6	0.93033	0.00834																										18.312	0.984993	1.14362	1.00228	1.05365	1.03402	1.04394	1.09578	1.0325	1.19187	1.07595	1.05648	1.02103	1.0682	1.02575	1.12435	1.02128	0.955625	0.93187
			5.63333	0.92314	0.00953																										18.421	1.00032	1.13939	1.03358	1.06472	1.04852	1.02418	1.09719	1.04532	1.1638	1.09278	1.09733	1.01408	1.04918	1.07495	1.1194	1.00768	0.97381	0.938604
			5.66667	0.9214	0.01019																										18.53	0.974375	1.12234	1.03485	1.05887	1.07442	1.02414	1.10133	1.02724	1.15212	1.07447	1.09672	1.00185	1.04557	1.06939	1.10023	1.01389	0.972115	0.944452
			5.7	0.92225	0.00917																										18.639	0.987438	1.10449	1.00948	1.07106	1.06797	1.02578	1.11095	1.02734	1.18898	1.08626	1.05062	0.999398	1.03602	1.04638	1.10719	1.01554	0.973262	0.958525
			5.73333	0.91306	0.01031																										18.748	0.994	1.10587	1.00933	1.04573	1.0559	1.0478	1.08219	1.06172	1.20533	1.07091	1.04004	1.00792	1.04074	1.03328	1.08976	1.03028	0.949699	0.964882
			5.76667	0.91032	0.01134																										18.857	1.00777	1.08735	1.03706	1.01697	1.04633	1.0456	1.0924	1.06008	1.20332	1.06179	1.03964	1.02166	1.07102	1.06715	1.10121	1.02181	0.954029	0.978698
			5.8	0.91139	0.0108																										18.966	0.978965	1.10458	1.04741	1.02044	1.07382	1.02989	1.08363	1.07023	1.18375	1.08608	1.06212	1.0147	1.07307	1.09113	1.09965	1.02685	0.972827	0.960158
			5.83333	0.90727	0.01037																										19.075	1.00366	1.10878	1.02426	1.03167	1.09022	1.02411	1.09155	1.06675	1.16282	1.08044	1.05863	0.98226	1.06692	1.0522	1.10931	1.00433	0.986596	0.949904
			5.86667	0.90691	0.01199																										19.184	0.987487	1.12162	0.991705	1.03638	1.06801	1.04279	1.08532	1.04376	1.17508	1.10939	1.06657	0.989101	1.07546	1.06791	1.1105	1.01072	0.982205	0.958431
			5.9	0.91052	0.00878																										19.293	0.981376	1.11841	1.03868	1.0467	1.04295	1.04937	1.07763	1.03875	1.21103	1.09969	1.03357	1.01921	1.10916	1.07269	1.09205	0.992822	0.970244	0.975166
			5.93333	0.90681	0.01066																										19.402	1.00968	1.12563	1.05095	1.03966	1.04503	1.04519	1.08719	1.04117	1.21328	1.12105	1.00735	1.03665	1.10888	1.0953	1.06477	1.01901	0.971343	0.980443
			5.96667	0.91478	0.00875																										19.511	1.0151	1.12931	1.05353	1.05045	1.08523	1.03016	1.07174	1.03887	1.18326	1.10434	0.999062	0.996935	1.09699	1.06228	1.04852	1.01382	0.993638	0.977855
			6	0.91163	0.0092																										19.62	1.02014	1.12604	1.0091	1.02264	1.07557	1.05049	1.09228	1.03628	1.18291	1.07535	1.00194	1.01541	1.07794	1.04069	1.06777	0.993057	0.98817	0.994016
			6.03333	0.90516	0.00882																										19.729	1.00267	1.12637	1.02134	1.0197	1.08076	1.06279	1.07636	1.03585	1.15261	1.052	0.981093	0.994033	1.07669	1.02353	1.08795	0.960208	0.989949	1.00052
			6.06667	0.90104	0.00953																										19.838	1.00358	1.10921	1.05957	1.02297	1.03979	1.06116	1.07418	1.0527	1.19682	1.02682	1.01386	1.00388	1.10937	1.04784	1.09747	0.943965	0.973262	0.996058
			6.1	0.90174	0.00922																										19.947	1.01309	1.10994	1.07708	1.04158	1.02508	1.03935	1.07929	1.07079	1.22125	1.00639	1.03146	1.02668	1.06725	1.07936	1.06528	0.951767	0.971686	1.00951
			6.13333	0.89682	0.01147																										20.056	1.00893	1.08594	1.05557	1.07581	1.04995	1.04445	1.0635	1.051	1.21243	0.992059	1.03192	1.03586	1.04396	1.05554	1.07472	0.984222	0.991143	1.01573
			6.16667	0.90203	0.00846																										20.165	1.00156	1.07019	1.03329	1.08662	1.05498	1.05726	1.06206	1.0468	1.19163	0.98653	1.01119	1.01345	1.04049	1.03281	1.06853	0.994026	0.98906	1.02889
			6.2	0.903	0.00808																										20.274	0.987413	1.07288	1.03538	1.07904	1.05476	1.0618	1.07958	1.02297	1.17281	0.972664	1.03104	1.01377	1.04293	1.08079	1.09678	1.0041	0.992483	1.03946
			6.23333	0.90687	0.00867																										20.383	0.996167	1.07733	1.05541	1.06968	1.04156	1.05494	1.08477	1.02731	1.15099	0.956184	1.03662	1.02436	1.07945	1.09119	1.12743	0.992901	0.989005	1.0496
			6.26667	0.90328	0.00906																										20.492	0.994988	1.08872	1.07031	1.06991	1.02849	1.03537	1.07786	1.01346	1.1784	0.987608	1.05065	1.02842	1.07574	1.07402	1.09079	0.982716	0.969672	1.03898
			6.3	0.90337	0.00999																										20.601	0.999531	1.0897	1.05777	1.05352	1.04506	1.04306	1.06104	1.01029	1.19826	0.962377	1.07114	1.04336	1.05673	1.06537	1.08832	1.00742	0.972626	1.03695
			6.33333	0.90957	0.00959																										20.71	1.01596	1.08787	1.0243	1.07826	1.06453	1.05589	1.07253	1.00457	1.18519	0.929802	1.07117	1.03806	1.04528	1.03877	1.09168	1.00073	0.986754	1.04873
			6.36667	0.9029	0.01263																										20.819	0.976117	1.09373	1.05208	1.07858	1.06345	1.06129	1.05755	0.998605	1.17514	0.91381	1.08741	1.02441	1.06551	1.08875	1.12621	0.993325	0.991803	1.05763
			6.4	0.91233	0.01113																										20.928	0.994177	1.09361	1.06957	1.08715	1.03727	1.05527	1.04042	1.03028	1.15041	0.906956	1.08565	0.98353	1.06844	1.08185	1.15866	0.984298	0.985444	1.0605
			6.43333	0.90334	0.01261																										21.037	0.988554	1.09034	1.066	1.08034	1.0138	1.04999	1.05856	1.04931	1.14689	0.981616	1.08532	0.983203	1.09031	1.05675	1.14786	1.00756	0.978083	1.06265
			6.46667	0.90571	0.01348																										21.146	1.00267	1.08871	1.04468	1.07103	1.01267	1.06371	1.06821	1.05086	1.18916	0.955253	1.06919	0.961293	1.06418	1.03575	1.13688	1.01613	0.968568	1.06438
			6.5	0.91194	0.01162																										21.255	1.00683	1.08542	1.03508	1.0776	1.04297	1.07184	1.07431	1.04169	1.18474	0.932587	1.08429	0.951589	1.05457	1.04794	1.13977	0.998596	0.975983	1.07236
			6.53333	0.91484	0.01062																										21.364	0.997078	1.06614	1.05786	1.09149	1.04693	1.08835	1.09961	1.04765	1.20226	0.950189	1.09502	0.995736	1.06384	1.09146	1.11892	0.99343	0.988289	1.07981
			6.56667	0.91584	0.01106																										21.473	0.985711	1.06665	1.06194	1.09003	1.02272	1.04349	1.09618	1.06601	1.1859	0.969609	1.07232	1.01795	1.08939	1.08303	1.11818	1.02624	0.989147	1.07011
			6.6	0.92325	0.00865																										21.582	1.00548	1.04946	1.05512	1.09994	1.01988	1.05693	1.08834	1.06583	1.14782	1.00143	1.06511	1.0347	1.10143	1.06534	1.11478	1.03194	0.987349	1.07456
			6.63333	0.92391	0.01257																										21.691	1.00447	1.05221	1.04355	1.09918	1.03207	1.05269	1.09573	1.04861	1.16508	0.995009	1.07394	1.00507	1.09646	1.0487	1.11476	1.01307	1.00014	1.0787
			6.66667	0.93243	0.00843																										21.8	1.01284	1.05843	1.05807	1.09328	1.033	1.07194	1.08446	1.02022	1.19212	0.99352	1.07088	1.01451	1.05122	1.08148	1.10969	1.00176	0.970302	1.08332
			6.7	0.93587	0.00823																										21.909	1.01537	1.0734	1.06351	1.06726	1.0458	1.07263	1.11257	1.02347	1.20781	0.995645	1.0773	1.0358	1.03607	1.09845	1.13005	1.00777	0.975969	1.08018
			6.73333	0.93775	0.00926																										22.018	1.01211	1.08696	1.05967	1.07929	1.04432	1.04433	1.10849	1.04458	1.20765	1.00461	1.04721	1.05491	1.04927	1.04537	1.10401	1.0338	0.987949	1.08149
			6.76667	0.94005	0.00882																										22.127	1.02524	1.09094	1.0427	1.08826	1.02694	1.03453	1.11241	1.04432	1.18021	1.00591	1.04281	1.04987	1.0698	1.03975	1.09341	1.03455	0.986553	1.07715
			6.8	0.94183	0.01014																										22.236	1.02281	1.0898	1.06374	1.10166	1.02596	1.05934	1.08771	1.04027	1.18057	0.994917	1.0508	1.0471	1.08012	1.04263	1.10777	1.01159	0.990595	1.06644
			6.83333	0.94432	0.00867																										22.345	1.01091	1.09452	1.06936	1.09561	1.01727	1.05906	1.08372	1.01574	1.1799	0.986672	1.06017	1.0024	1.04351	1.06589	1.11521	1.01225	0.972164	1.05014
			6.86667	0.94699	0.00858																										22.454	1.00412	1.09133	1.07602	1.10286	1.04346	1.04929	1.08366	1.00498	1.20646	0.978087	1.05872	0.994198	1.0194	1.05354	1.12659	1.03936	0.974909	1.04805
			6.9	0.94241	0.00812																										22.563	1.01526	1.08773	1.05296	1.08259	1.03896	1.02934	1.06826	0.980341	1.20282	0.970139	1.06118	0.989391	1.01323	1.01654	1.09399	1.04057	0.990307	1.03072
			6.93333	0.9526	0.00863																										22.672	1.03681	1.09231	1.05274	1.08307	1.03361	1.03233	1.06001	0.97371	1.18927	0.966891	1.04598	0.990392	1.04055	0.991789	1.09597	1.03006	0.989913	1.0052
			6.96667	0.95123	0.00774																										22.781	1.02761	1.0795	1.07057	1.08772	1.0424	1.05489	1.07279	0.985164	1.188	1.00792	1.04711	1.00312	1.05897	0.98192	1.10018	1.00946	0.989404	0.9865
			7	0.95029	0.01062																										22.89	0.996209	1.06927	1.05711	1.10491	1.02869	1.07118	1.07609	0.981792	1.16266	1.02279	1.03801	1.04511	1.05982	1.01859	1.09618	1.01815	0.970949	1.00048
			7.03333	0.95437	0.00761																										22.999	0.991255	1.04481	1.03325	1.10303	1.03931	1.04979	1.08165	1.02597	1.16973	1.01368	1.03686	1.06393	1.03356	1.02767	1.14179	1.04194	0.9721	0.997799
			7.06667	0.95325	0.01214																										23.108	1.00111	1.03535	1.02527	1.09718	1.04656	1.03521	1.08482	1.03373	1.1879	1.02523	1.03392	1.07205	1.03061	1.00812	1.13082	1.02874	0.992036	0.978461
			7.1	0.9606	0.00787																										23.217	1.02396	1.04936	1.04478	1.09889	1.04298	1.04818	1.09798	1.03276	1.1948	1.00461	1.017	1.05442	1.06746	0.985257	1.10375	1.01773	0.988731	0.947158
			7.13333	0.95927	0.00859																										23.326	0.990049	1.05512	1.06309	1.09044	1.03137	1.06846	1.08351	1.05052	1.18224	1.00775	1.01063	1.08065	1.07066	0.986322	1.07802	0.999231	1.00749	0.92988
			7.16667	0.96492	0.0068																										23.435	0.987327	1.07605	1.05928	1.08351	1.03171	1.05721	1.08368	1.05437	1.15523	0.983539	1.02633	1.09486	1.06902	1.03173	1.07404	1.02838	0.988584	0.901196
			7.2	0.95946	0.00894																										23.544	0.997945	1.08607	1.05273	1.09514	1.03969	1.0288	1.06488	1.0616	1.14804	0.953277	1.01167	1.11304	1.02276	1.06303	1.09567	1.02869	0.971191	0.919152
			7.23333	0.96713	0.00629																										23.653	1.01727	1.08875	1.04166	1.10666	1.0625	1.02626	1.05794	1.05527	1.17897	0.951007	1.00091	1.11515	1.02515	1.04968	1.12872	1.00483	0.973735	0.914244
			7.26667	0.97132	0.00664																										23.762	1.01332	1.09344	1.05898	1.09888	1.03879	1.01791	1.03453	1.04815	1.1812	0.95018	1.01569	1.09823	1.04502	1.04037	1.12137	0.994341	0.989613	0.931305
			7.3	0.96728	0.00844																										23.871	0.975994	1.09495	1.07303	1.10477	1.02086	1.03372	1.04134	1.05408	1.18875	0.97036	1.03845	1.06581	1.05941	1.07433	1.12717	0.994522	0.989189	0.92659
			7.33333	0.96141	0.00835																										23.98	0.981763	1.09179	1.05373	1.08259	1.03405	1.03885	1.05467	1.07267	1.18934	0.989974	1.05187	1.05367	1.06591	1.07802	1.13455	0.988679	0.990331	0.897951
			7.36667	0.95601	0.01213																										24.089	0.97622	1.08901	1.03938	1.08292	1.0356	1.02867	1.06151	1.08227	1.16578	1.01841	1.06952	1.0332	1.03974	1.04588	1.1361	0.993314	0.975802	0.898879
			7.4	0.96785	0.0084																										24.198	1.01035	1.08471	1.03989	1.08801	1.02431	1.02369	1.05271	1.08536	1.1477	1.03136	1.05585	1.0341	1.02858	1.02575	1.13064	0.981314	0.983769	0.912951
			7.43333	0.95529	0.01246																										24.307	0.990673	1.09199	1.09133	1.08376	1.02829	1.02847	1.081	1.09075	1.20201	1.03792	1.06458	1.02439	1.06377	1.03138	1.13016	0.965444	0.99009	0.944775
			7.46667	0.97065	0.00585																										24.416	0.969055	1.07358	1.08663	1.08941	1.03999	1.04309	1.07844	1.0956	1.18967	1.05163	1.07873	1.0298	1.07325	1.05529	1.10038	0.945618	0.988037	0.9554
			7.5	0.96754	0.00781																										24.525	0.95265	1.05512	1.06113	1.10357	1.04113	1.05767	1.0648	1.09959	1.20431	1.0801	1.10743	1.09248	1.05172	1.05478	1.09725	0.951874	1.01019	0.992725
			7.53333	0.97649	0.00727																										24.634	0.968942	1.0548	1.05665	1.08722	1.03678	1.02905	1.07392	1.09838	1.1944	1.07751	1.07398	1.09285	1.03289	1.00842	1.11915	0.951652	0.974441	0.987862
			7.56667	0.97324	0.0071																										24.743	0.972126	1.06048	1.08413	1.08042	1.0222	1.01786	1.08407	1.1056	1.18107	1.07082	1.06179	1.09803	1.05986	1.00687	1.12302	0.944261	0.973074	0.971323
			7.6	0.96635	0.0095																										24.852	0.971025	1.06551	1.0813	1.0721	1.04183	1.03558	1.09015	1.09551	1.19104	1.08513	1.06279	1.07993	1.08177	1.05366	1.13322	0.944334	0.976666	0.931411
			7.63333	0.97788	0.00707																										24.961	0.969187	1.0701	1.06438	1.09033	1.03746	1.04833	1.0724	1.0999	1.19703	1.09224	1.0856	1.10052	1.08974	1.05023	1.1225	0.957169	0.987049	0.934506
			7.66667	0.97755	0.00659																										25.07	0.967226	1.08003	1.02363	1.10681	1.02425	1.07417	1.08668	1.07255	1.1964	1.10624	1.10059	1.0854	1.05619	1.00226	1.12773	0.958936	0.991687	0.958172
			7.7	0.97636	0.00795																										25.179	0.984876	1.0727	1.00849	1.09835	1.02298	1.04924	1.09201	1.06316	1.19196	1.09243	1.07689	1.07008	1.04579	0.999121	1.12489	0.969393	0.990107	0.974968
			7.73333	0.97776	0.00713																										25.288	0.963278	1.07555	1.03385	1.1032	1.03089	1.04098	1.04898	1.06315	1.19939	1.08892	1.06582	1.06695	1.03943	0.997215	1.1365	0.949856	0.993084	0.980664
			7.76667	0.97987	0.00609																										25.397	0.950709	1.07899	1.04221	1.08355	1.02459	1.04974	1.06006	1.0761	1.16877	1.08754	1.09059	1.04808	1.08557	1.02295	1.14197	0.976825	0.997887	0.978253
			7.8	0.98254	0.00631																										25.506	0.959943	1.09518	1.03165	1.08365	1.03087	1.08761	1.0704	1.06706	1.15545	1.08948	1.09528	1.02264	1.08824	1.03689	1.16016	0.99088	0.974202	0.957213
			7.83333	0.97914	0.00685																										25.615	0.972914	1.10279	1.02669	1.06939	1.03386	1.08531	1.08513	1.07727	1.19131	1.10709	1.06806	1.04884	1.06159	1.0319	1.1641	0.960474	1.00325	0.950227
			7.86667	0.98303	0.00515																										25.724	0.96147	1.09709	1.02908	1.08525	1.02767	1.06196	1.09991	1.08195	1.1915	1.08794	1.06455	1.04439	1.03944	1.02354	1.14787	0.974383	1.00935	0.932596
			7.9	0.97753	0.00696																										25.833	0.953597	1.07631	1.03646	1.10727	1.03308	1.05637	1.09272	1.10455	1.20316	1.08806	1.06311	1.05596	1.07667	1.03653	1.13531	0.979842	1.00093	0.944545
			7.93333	0.97877	0.00695																										25.942	0.971323	1.06051	1.03683	1.10434	1.02741	1.06042	1.0888	1.10932	1.19683	1.09254	1.10715	1.05159	1.08554	1.03786	1.09221	0.975356	0.997722	0.955607
			7.96667	0.98182	0.00627																										26.051	0.991537	1.04823	1.01398	1.11775	1.03989	1.08721	1.09517	1.12546	1.17239	1.09062	1.09249	1.06127	1.1036	1.01474	1.11437	0.955765	0.994897	0.985391
			8	0.98118	0.00565																										26.16	0.96324	1.05172	1.00745	1.10782	1.02138	1.10498	1.09173	1.11647	1.13488	1.0811	1.07012	1.05552	1.0682	1.04056	1.11674	0.930078	0.992123	0.985738
			8.03333	0.9844	0.00589																										26.269	0.952296	1.05719	1.02697	1.08841	1.02287	1.08098	1.07866	1.11422	1.16337	1.07118	1.0514	1.03802	1.06059	1.04743	1.09553	0.929158	1.00822	0.97376
			8.06667	0.98546	0.00559																										26.378	0.943701	1.05972	1.04028	1.09552	1.04381	1.05991	1.05729	1.13675	1.18938	1.05544	1.04337	1.02288	1.11673	1.05631	1.10532	0.933309	1.00678	0.939419
			8.1	0.9884	0.00541																										26.487	0.953395	1.06168	1.04108	1.10887	1.03658	1.05672	1.05936	1.13046	1.20001	1.06775	1.03785	1.03121	1.11123	1.01975	1.12582	0.940266	0.989925	0.944417
			8.13333	0.98636	0.00562																										26.596	0.960056	1.07833	1.02438	1.09598	1.05128	1.08179	1.06033	1.11798	1.18839	1.08763	1.04434	1.02781	1.08621	1.02286	1.13852	0.932696	1.00113	0.967677
			8.16667	0.98843	0.00596																										26.705	0.961345	1.07664	1.01547	1.10136	1.0405	1.09798	1.05119	1.12341	1.155	1.0803	1.0941	1.0608	1.06611	1.02921	1.13184	0.91961	0.990801	0.981686
			8.2	0.98288	0.00687																										26.814	0.94174	1.07689	1.01957	1.10889	1.03794	1.06855	1.0889	1.10227	1.1525	1.08195	1.04893	1.0485	1.07963	1.0327	1.11123	0.91524	0.987482	1.00494
			8.23333	0.9839	0.0063																										26.923	0.964707	1.07538	1.01458	1.0997	1.02789	1.06034	1.08659	1.12147	1.17215	1.07613	1.04535	1.07451	1.11674	1.00886	1.13145	0.933657	1.00011	1.01757
			8.26667	0.98428	0.00565																										27.032	0.975786	1.09564	1.00148	1.08201	1.02091	1.04765	1.0962	1.11915	1.18598	1.04667	1.02719	1.0594	1.11403	0.994053	1.16238	0.9473	0.975807	1.00139
			8.3	0.98105	0.00554																										27.141	0.973742	1.09801	0.999925	1.10163	1.05499	1.08101	1.09617	1.09108	1.18325	1.05087	0.997544	1.06309	1.06404	1.01927	1.15164	0.953473	0.997857	0.961046
			8.33333	0.98194	0.00628																										27.25	0.963612	1.09973	0.987972	1.10716	1.04537	1.08757	1.1133	1.10372	1.16915	1.05263	0.998364	1.07888	1.03883	1.03378	1.12953	0.948353	1.01598	0.932451
			8.36667	0.98346	0.00515																										27.359	0.983531	1.08426	0.96822	1.0991	1.02685	1.06978	1.09245	1.09801	1.165	1.06209	0.981408	1.08232	1.07671	1.0238	1.12875	0.954146	1.01653	0.970153
			8.4	0.98732	0.00573																										27.468	0.996442	1.04442	0.970701	1.09868	1.0502	1.03548	1.08405	1.08028	1.16519	1.06531	1.01982	1.06474	1.09299	0.99143	1.11346	0.971541	0.997161	0.987951
			8.43333	0.99167	0.00556																										27.577	0.995567	1.03124	0.988174	1.09515	1.04809	1.05937	1.06396	1.0222	1.17184	1.04151	1.00748	1.05734	1.05299	0.96469	1.15125	0.996137	1.00473	0.987488
			8.46667	0.99484	0.0061																										27.686	0.980797	1.02734	0.97257	1.0924	1.04433	1.08757	1.06627	1.02655	1.17032	1.02327	1.01789	1.0517	1.03435	0.957449	1.12462	0.980777	1.00448	1.01611
			8.5	0.99809	0.00612																										27.795	0.997261	1.05582	0.94153	1.08191	1.03817	1.10195	1.06202	1.04749	1.16621	1.01739	0.981348	1.04418	0.996408	0.950413	1.13152	0.976611	1.01692	1.01478
			8.53333	0.99991	0.00659																										27.904	1.01348	1.054	0.959481	1.08977	1.02329	1.07685	1.04404	1.02792	1.15404	1.01626	0.984729	1.0551	1.01419	0.94679	1.12817	0.967228	1.00806	1.00645
			8.56667	1.00185	0.00633																										28.013	1.02186	1.06657	0.957197	1.10815	1.03665	1.04293	1.07147	1.05452	1.1456	1.02834	1.00455	1.05847	1.02702	1.00309	1.1217	0.973374	1.02184	1.00808
			8.6	1.00746	0.00622																										28.122	0.978996	1.06974	0.971307	1.10844	1.02764	1.0234	1.07199	1.05652	1.15949	1.05512	1.04223	1.05017	1.04203	1.01654	1.12407	0.987245	1.00479	1.00743
			8.63333	1.00811	0.0065																										28.231	0.975838	1.06068	0.955571	1.10517	1.01984	1.05879	1.06235	1.0612	1.16997	1.08069	1.07576	1.0305	1.01382	1.01842	1.12565	0.991729	1.00463	1.04167
			8.66667	1.00661	0.00615																										28.34	0.982787	1.05501	0.937646	1.09912	1.03862	1.08922	1.04434	1.03876	1.18205	1.07949	1.03353	1.05144	1.0115	1.0165	1.1476	0.96544	0.992178	1.04521
			8.7	1.00394	0.00905																										28.449	1.00701	1.0719	0.967665	1.08308	1.01996	1.083	1.04539	1.05141	1.18503	1.06038	1.04244	1.03784	1.00193	1.04946	1.12565	0.968364	1.00005	1.0487
			8.73333	1.00841	0.00626																										28.558	1.02944	1.06598	0.939605	1.08915	1.02728	1.03736	1.03516	1.05669	1.16381	1.05318	1.07226	1.05955	1.00389	1.05667	1.12293	0.972978	0.993536	1.06061
			8.76667	1.01197	0.00613																										28.667	0.997835	1.05659	0.941188	1.10726	1.03472	1.00663	1.03179	1.07937	1.1519	1.07992	1.06887	1.05543	1.00961	1.02362	1.13772	0.955511	1.01009	1.03741
			8.8	1.01141	0.00756																										28.776	0.979085	1.05171	0.94758	1.11485	1.02424	0.995033	1.02113	1.0916	1.13895	1.08579	1.04783	1.07761	1.04243	1.01663	1.13954	0.961334	1.01614	1.04927
			8.83333	1.01367	0.00693																										28.885	0.967716	1.0391	0.963522	1.10651	1.03663	0.989476	1.0063	1.07707	1.16884	1.0966	1.04791	1.08528	1.05302	1.00066	1.12686	0.943888	1.00191	1.02973
			8.86667	1.01263	0.00679																										28.994	0.988441	1.02973	0.963809	1.09821	1.02521	1.00229	1.01322	1.0765	1.18768	1.08278	1.06355	1.0667	1.05066	1.0477	1.13505	0.931374	1.00907	1.04941
			8.9	1.01607	0.00724																										29.103	1.013	1.03342	0.949808	1.09923	1.03464	1.05786	1.05143	1.05234	1.18282	1.06983	1.07414	1.06768	1.02844	1.02836	1.13147	0.926087	1.0259	1.05197
			8.93333	1.01419	0.00703																										29.212	1.01049	1.0444	0.95048	1.09511	1.02314	1.05796	1.0537	1.06071	1.18428	1.05486	1.05777	1.0895	1.02715	1.043	1.12693	0.921233	1.04087	1.04623
			8.96667	1.01418	0.00688																										29.321	0.993735	1.04544	0.971368	1.06314	1.02469	1.04474	1.06047	1.07965	1.16897	1.04892	1.06281	1.07992	1.06523	1.0226	1.09491	0.912115	1.04202	1.04931
			9	1.01411	0.0067																										29.43	0.969453	1.07266	0.94572	1.09387	1.03162	1.05534	1.0609	1.06461	1.17688	1.06112	1.04858	1.08708	1.05146	1.01533	1.10494	0.930776	1.04767	1.04214
			9.03333	1.01441	0.00693																										29.539	0.98504	1.06608	0.95735	1.12291	1.03615	1.06607	1.06089	1.06284	1.18844	1.06694	1.08265	1.07225	1.06191	1.01069	1.11755	0.911195	1.05631	1.05445
			9.06667	1.01166	0.00653																										29.648	1.01224	1.08268	0.935667	1.12387	1.03807	1.06088	1.08209	1.06219	1.1835	1.08583	1.0629	1.07401	1.04703	1.04561	1.13097	0.924097	1.05402	1.04815
			9.1	1.01344	0.00815																										29.757	0.995352	1.07495	0.964673	1.08051	1.03157	1.0789	1.07281	1.04757	1.18322	1.09369	1.0413	1.04417	1.02219	1.03914	1.13754	0.928011	1.06055	1.04963
			9.13333	1.0133	0.00652																										29.866	0.935754	1.07175	0.946563	1.05572	1.00881	1.0146	0.980367	1.00138	1.119	1.0713	0.977883	1.07903	0.94171	0.946133	1.03845	0.889599	1.05345	1.04908
			9.16667	1.01299	0.00691																										29.975	0.868819	1.02314	0.962126	1.00497	0.939888	0.912094	0.864489	0.884896	1.03688	1.03751	0.97172	1.00562	0.872618	0.8841	0.927967	0.849627	1.05994	1.04969
			9.2	1.01882	0.00619																										30.084	0.769962	0.967853	0.937924	0.962084	0.84248	0.83471	0.818855	0.836993	0.865877	1.02201	0.923508	0.962989	0.822805	0.856752	0.856881	0.775638	1.07255	1.06382
			9.23333	1.01396	0.0082																										30.193	0.729185	0.884186	0.907364	0.919269	0.794578	0.793208	0.798745	0.848493	0.830674	1.03558	0.899851	0.971391	0.808863	0.884163	0.845704	0.741751	1.07374	1.05212
			9.26667	1.0142	0.00667																										30.302	0.727773	0.842747	0.892694	0.904798	0.793935	0.78739	0.813611	0.836786	0.951123	0.991973	0.932313	0.965866	0.833895	0.888804	0.867716	0.737921	1.08223	1.06896
			9.3	1.01641	0.00663																										30.411	0.725118	0.798478	0.949284	0.94412	0.827273	0.830762	0.815246	0.838694	0.97237	0.931711	0.978046	1.01237	0.854906	0.889323	0.825054	0.735903	1.08039	1.07093
			9.33333	1.01404	0.00724																										30.52	0.753783	0.807025	0.961846	0.941453	0.84458	0.842316	0.812744	0.883828	0.900797	0.910454	0.964631	1.01368	0.865028	0.959019	0.85878	0.725621	1.0473	1.07415
			9.36667	1.01793	0.00727																										30.629	0.759852	0.818167	0.950879	0.930581	0.856493	0.88507	0.799046	0.90402	0.932645	0.910835	0.981665	1.07892	0.923974	0.980439	0.884971	0.790814	1.05227	1.08018
			9.4	1.01299	0.00771																										30.738	0.757951	0.826755	0.973331	0.978418	0.87185	0.939724	0.794755	0.948749	0.945408	0.967338	0.997857	1.11742	0.911795	0.97246	0.906437	0.814053	0.955392	1.03869
			9.43333	1.01714	0.00771																										30.847	0.761588	0.857367	0.996208	0.991824	0.909781	0.918107	0.822168	0.978497	1.00964	0.980132	0.987742	1.08312	0.902829	0.989612	0.917947	0.800136	0.917776	1.01119
			9.46667	1.00668	0.00799																										30.956	0.796845	0.856677	0.97177	0.984262	0.907826	0.935562	0.886218	0.980548	1.01988	0.963166	0.951829	1.09382	0.967557	0.969025	0.984599	0.79642	0.828028	0.958027
			9.5	1.00501	0.00905																										31.065	0.811508	0.892792	1.02433	0.962618	0.923754	0.983611	0.863023	0.986028	0.985498	0.995991	0.97187	1.0914	0.955851	0.961958	1.01294	0.846296	0.762479	0.944944
			9.53333	1.00041	0.00813																										31.174	0.795889	0.912138	1.02977	1.0192	0.967614	0.986095	0.939102	1.03599	0.96155	1.03435	0.990582	1.08372	0.946932	0.93954	1.00635	0.833179	0.766221	0.951614
			9.56667	0.99659	0.00755																										31.283	0.803525	0.919919	1.0185	1.03958	0.966126	0.977794	0.924893	1.00858	1.04983	1.04273	1.0436	1.05971	0.997294	0.933781	1.05368	0.837071	0.764802	0.973537
			9.6	0.99669	0.00839																										31.392	0.828493	0.888175	0.988247	1.03018	0.978952	0.994196	0.908549	1.01473	1.03844	1.01878	1.0104	1.04543	1.00148	0.948779	1.07941	0.861753	0.774333	0.998847
			9.63333	0.99517	0.00701																										31.501	0.853319	0.929188	1.03468	1.01317	0.974028	1.00412	0.946705	1.05933	0.991043	1.01903	1.03654	1.06488	0.986204	0.99922	1.04802	0.861222	0.776574	0.99602
			9.66667	0.989	0.00817																										31.61	0.817814	0.945509	1.04039	1.05941	0.965426	0.960422	0.938841	1.06917	0.959336	1.01068	1.02686	1.06396	1.02319	1.03373	1.05328	0.865702	0.824554	1.00829
			9.7	0.98815	0.0077																										31.719	0.806634	0.9625	1.03305	1.08508	0.961526	0.977444	0.946443	1.05397	1.01932	1.03217	1.03788	1.06797	1.03438	1.02214	1.1113	0.876255	0.816099	1.0017
			9.73333	0.98393	0.00832																										31.828	0.834388	0.959599	1.01807	1.09373	0.946396	0.939144	0.969699	1.02862	1.01706	1.06853	1.04011	1.12308	1.0226	1.02123	1.09655	0.892497	0.805903	1.02281
			9.76667	0.98805	0.00653																										31.937	0.854576	0.970815	1.0893	1.06784	0.991487	0.939862	1.0058	0.981883	1.02198	1.09938	1.06584	1.13311	1.04592	1.00243	1.0235	0.918898	0.789182	1.01768
			9.8	0.98325	0.00685																										32.046	0.834906	0.957515	1.10005	1.09989	1.00068	0.982524	0.968257	0.968321	1.0018	1.08384	1.06508	1.12555	1.08051	0.981633	1.07327	0.897068	0.794109	0.982856
			9.83333	0.98528	0.00646																										32.155	0.832858	0.964532	1.06672	1.10243	1.00405	1.01132	0.952724	1.00347	1.06882	1.07565	1.06723	1.12037	1.07448	0.969777	1.05629	0.89889	0.864529	0.959138
			9.86667	0.98413	0.00678																										32.264	0.852191	0.952381	1.06514	1.11054	1.02963	1.0154	0.948047	1.02383	1.09643	1.08395	1.04751	1.13399	1.07745	0.970504	1.03746	0.906522	0.859845	0.951045
			9.9	0.98527	0.00621																										32.373	0.882517	0.966757	1.08798	1.10378	1.03635	1.02207	0.954542	1.01297	1.10877	1.06742	1.00905	1.10427	1.11974	0.95216	1.05021	0.947659	0.845361	0.963727
			9.93333	0.98445	0.00642																										32.482	0.876407	0.947084	1.07983	1.09693	1.0175	1.00818	0.929865	1.0098	1.0676	1.04541	1.0057	1.0906	1.08933	0.963824	1.10609	0.935105	0.840399	0.995443
			9.96667	0.98278	0.00703																										32.591	0.885574	0.947011	1.06702	1.10064	1.04139	0.991226	0.942252	0.991859	1.07686	1.03222	1.01266	1.09165	1.09552	0.990254	1.11399	0.896757	0.926016	1.04241
			10	0.98276	0.00733																										32.7	0.902608	0.941117	1.07566	1.10964	1.05696	1.00393	0.954325	0.973905	1.11552	1.04152	1.02123	1.10227	1.0859	1.02768	1.08694	0.895803	0.863328	1.05313
																															32.809	0.901851	0.939013	1.11077	1.10443	1.04669	0.974968	0.972875	0.959443	1.1038	1.02036	1.01515	1.10456	1.01682	1.02532	1.08595	0.88466	0.866649	1.03988
																															32.918	0.874236	0.958797	1.12986	1.10472	1.01729	0.98356	0.972517	0.973734	1.08804	1.02459	1.00704	1.09202	0.975616	1.04527	1.08015	0.932297	0.876132	1.04224
																															33.027	0.916185	0.979858	1.12234	1.05888	1.00351	1.01844	1.00351	0.993294	1.08555	1.01575	1.0009	1.08803	0.951648	1.03986	1.01891	0.945592	0.913012	1.0653
																															33.136	0.914955	0.978851	1.09805	1.03751	0.99079	1.02104	1.00432	1.06128	1.12893	1.00472	1.04031	1.13788	0.936645	1.00701	1.00576	0.939447	0.88968	1.04574
																															33.245	0.9066	0.990163	1.07315	1.04889	1.00374	1.00588	0.991393	1.06781	1.15347	1.00419	1.06579	1.16234	0.923013	1.0055	1.02719	0.954108	0.906585	1.00239
																															33.354	0.926226	0.996781	1.06185	1.06516	1.01917	1.01983	1.01481	1.05198	1.14867	1.00948	1.08664	1.15617	0.920372	1.00501	1.42051	0.98596	0.915266	0.987017
																															33.463	0.964117	0.982515	1.05546	1.07313	1.0402	1.01257	1.01783	1.04554	1.14693	1.04039	1.08531	1.13296	0.896649	0.957532	1.39227	0.962601	0.93354	0.975177
																															33.572	0.933842	0.96482	1.04065	1.06107	1.03839	0.998418	0.993231	1.09053	1.11934	1.07867	1.11036	1.15251	0.894274	0.983867	1.34342	0.956795	0.940452	0.985371
																															33.681	0.932132	0.953901	1.0372	1.05675	1.03415	0.998442	0.998263	1.10411	1.15098	1.1049	1.08474	1.11065	0.899149	1.02051	1.34534	0.93321	0.945559	0.985393
																															33.79	0.968284	0.968624	1.01203	1.07595	1.06672	1.01496	1.01906	1.08996	1.18261	1.11922	1.01507	1.08839	0.919826	1.04967	1.45382	0.961394	0.959365	1.00093
																															33.899	0.974237	0.996036	1.00287	1.05366	1.07565	1.0231	1.00953	1.04663	1.17489	1.14072	1.01494	1.07585	0.914685	1.03365	1.46715	0.950111	0.949616	0.997806
																															34.008	0.95724	1.00036	1.0529	1.06074	1.08752	1.00844	0.980459	1.01683	1.14645	1.13723	1.03586	1.0825	0.933373	1.07334	1.45104	0.943529	0.940751	0.982795
																															34.117	0.953625	1.00402	1.09292	1.10743	1.08003	0.979336	0.946434	1.02247	1.10546	1.1387	1.02791	1.07537	0.926942	1.04449	1.49298	0.937616	0.944928	0.994777
																															34.226	0.913534	1.01507	1.11438	1.11866	1.13152	1.02113	0.945421	1.01223	1.15429	1.11353	1.02319	1.0762	0.914755	0.997494	1.48054	0.91668	0.986794	1.01156
																															34.335	0.876714	1.02455	1.10596	1.12725	1.10704	1.03787	0.957731	0.998997	1.163	1.07162	1.01532	1.08008	0.926763	1.00405	1.48856	0.912989	0.96936	1.03146
																															34.444	0.858609	1.01835	1.14167	1.11882	1.09056	0.991033	1.0073	0.991424	1.15477	1.05224	0.995125	1.09848	1.04098	1.0218	1.50291	0.929214	0.967653	1.07349
																															34.553	0.838612	1.02204	1.15562	1.12254	1.05615	1.01626	1.04239	0.976923	1.12784	1.07866	1.01384	1.09248	1.05575	1.00197	1.5084	0.975174	0.971364	1.0636
																															34.662	0.814677	1.00239	1.12109	1.13435	1.04713	0.993464	1.03052	0.983962	1.11905	1.06448	1.03152	1.08992	1.05716	0.971139	1.49795	0.971931	0.966874	1.00109
																															34.771	0.850384	1.0296	1.11655	1.12196	1.04019	0.99224	1.08388	1.00986	1.10143	1.07417	1.04791	1.09464	1.07294	0.946394	1.52354	0.984882	0.945327	1.00943
																															34.88	0.816618	1.03824	1.08895	1.09878	1.0225	0.978424	1.10316	1.02314	1.11319	1.06259	1.06925	1.10144	1.09239	0.922052	1.1666	1.00111	0.941844	0.993624
																															34.989	0.800762	1.03335	1.04253	1.04373	1.02074	1.00304	1.09365	1.02597	1.07273	1.04277	1.09133	1.07861	1.06688	0.958072	1.06622	1.01325	0.947152	1.00603
																															35.098	0.830645	1.02949	1.03636	1.02956	0.99549	1.03665	1.09096	1.02046	1.0678	1.02836	1.06623	1.0906	1.12846	1.01225	1.00815	0.98943	0.951742	0.998514
																															35.207	0.83431	1.04786	1.02839	1.00435	1.02563	0.990101	1.10214	1.04092	1.08687	1.02151	1.09461	1.08403	1.11465	1.00599	1.3792	0.982539	0.956428	0.995854
																															35.316	0.837779	1.04938	1.0138	0.998291	1.03696	0.973243	1.12881	1.08838	1.07413	1.01704	1.0913	1.10519	1.09647	1.03884	1.36094	0.998459	0.949885	0.968562
																															35.425	0.843813	1.04776	1.03391	0.989665	1.07689	0.964519	1.10283	1.06751	1.1015	1.03019	1.06661	1.0883	1.11243	1.04648	1.37464	0.988646	0.917802	0.973396
																															35.534	0.836627	1.03332	1.08203	0.990811	1.03732	0.95489	1.09824	1.05571	1.09921	1.03527	1.04413	1.09579	1.07765	0.994804	1.38225	0.966169	0.953519	0.985188
																															35.643	0.87232	1.04186	1.08028	0.986142	1.05207	0.911519	1.07616	1.06999	1.1162	1.10272	1.03193	1.1012	1.03422	1.02755	1.42303	0.947407	0.915362	1.01807
																															35.752	0.873528	1.04684	1.0734	0.995976	1.06594	0.888673	1.01283	1.06792	1.168	1.12903	1.04442	1.11412	1.00015	1.05828	1.4309	0.924532	0.93536	1.04941
																															35.861	0.908608	1.03364	1.11558	1.01828	1.03135	0.882637	0.995234	1.05276	1.18572	1.14089	1.02964	1.129	1.01856	1.01684	1.43201	0.919751	0.96171	1.06603
																															35.97	0.94621	1.02751	1.11738	1.06425	1.01918	0.8718	0.978542	1.05788	1.16483	1.15964	1.04226	1.09348	1.07614	0.991791	1.41416	0.911135	0.944186	1.03767
																															36.079	0.922635	1.02359	1.09689	1.03365	1.00265	0.909428	0.926754	1.03045	1.14501	1.16623	1.0291	1.07498	1.04499	1.0401	1.39092	0.970368	0.932937	1.00116
																															36.188	0.925152	1.01574	1.1378	1.03977	0.997375	0.953309	0.917192	1.02099	1.17078	1.16445	1.00722	1.04145	1.09136	1.05518	1.39191	0.996233	0.919589	0.993044
																															36.297	0.926895	1.00551	1.14739	1.04333	0.996374	0.912618	0.929221	1.02626	1.20292	1.17015	1.0186	1.04848	1.10474	1.03364	1.41145	1.00378	0.91896	1.00954
																															36.406	0.933106	1.00393	1.12933	1.08621	1.0299	0.889165	0.970821	1.01306	1.18	1.14856	1.0634	1.0371	1.10143	0.986102	1.45962	0.997275	0.943424	0.997844
																															36.515	0.923163	0.984706	1.12922	1.10528	1.05071	0.883843	0.980865	0.98362	1.17759	1.15556	1.07753	1.04371	1.12272	0.945121	1.08541	1.01721	0.967092	0.992868
																															36.624	0.955398	0.976732	1.14435	1.10853	1.03658	0.935601	1.00814	0.989536	1.13936	1.14162	1.07597	1.04173	1.1219	0.986641	1.54974	0.998218	0.980873	0.989113
																															36.733	0.960444	0.959758	1.12711	1.11851	1.04548	0.970926	1.04566	0.982766	1.08504	1.1271	1.04898	1.04414	1.10773	1.00905	1.53625	0.971357	0.98755	0.993572
																															36.842	0.934035	0.989551	1.11857	1.12401	1.04859	0.969303	1.03673	0.981851	1.0903	1.12689	1.05092	1.08633	1.14301	0.972199	1.53751	0.959891	1.02453	0.991643
																															36.951	0.948926	0.990528	1.11325	1.13787	1.0344	1.00867	1.02414	1.01788	1.09549	1.12851	1.0277	1.11099	1.1102	0.943971	1.5657	0.951849	1.04213	1.02631
																															37.06	0.982897	1.00629	1.1003	1.13966	1.02723	1.04494	1.06789	1.01212	1.09613	1.11699	1.05142	1.09017	1.07213	0.976288	1.57522	0.945178	1.02953	1.05201
																															37.169	0.974881	1.0453	1.0537	1.12603	0.988717	0.999698	1.07379	1.03864	1.08019	1.11266	1.05654	1.10732	1.08686	1.05326	1.56086	0.934854	1.01185	1.03684
																															37.278	0.95775	1.05944	1.06987	1.10698	0.991638	0.962365	1.06881	0.998339	1.07664	1.06924	1.05943	1.12984	1.11561	1.18813	1.57002	0.962171	1.00738	1.0502
																															37.387	0.956817	1.06716	1.06238	1.12219	0.975873	0.90531	1.08235	1.03401	1.08197	1.06797	1.03069	1.11688	1.09992	1.16773	1.57012	0.980115	0.98787	1.04027
																															37.496	0.937075	1.06891	1.03279	1.1068	1.01057	0.871158	1.0972	1.03147	1.08218	1.08772	1.04017	1.09199	1.06225	1.17012	1.55571	0.987688	0.986473	1.08051
																															37.605	0.931397	1.07748	1.02117	1.07993	1.03673	0.848993	1.09605	1.05263	1.04801	1.11253	1.04232	1.05412	1.08846	1.15006	1.49998	1.01683	0.991573	1.05852
																															37.714	0.955236	1.07245	1.00954	1.04936	1.03309	0.896675	1.10692	1.01502	1.06964	1.106	1.06206	1.04176	1.07291	1.12425	1.44631	1.00215	0.996693	1.02834
																															37.823	0.981974	1.0716	1.02195	1.03624	1.06759	0.886653	1.10762	1.00993	1.06459	1.13352	1.05218	1.05019	1.03473	1.08918	1.41322	0.984884	0.999376	1.0207
																															37.932	0.988048	1.06117	1.05249	1.01558	1.07835	0.939318	1.12579	1.01499	1.08325	1.13288	1.06498	1.06063	1.09268	1.04577	1.38065	0.962818	1.00279	1.02151
																															38.041	0.981676	1.06602	1.04818	1.01732	1.06254	0.993301	1.11071	1.02059	1.08247	1.14789	1.06502	1.0784	1.11522	1.0081	1.38909	0.973013	1.01051	1.01879
																															38.15	1.00133	1.05849	1.04748	1.00777	1.05594	0.981898	1.11565	1.00768	1.07212	1.13791	1.03856	1.05298	1.11967	1.05043	1.39662	0.980616	1.00103	1.01172
																															38.259	1.01099	1.06162	1.07286	1.01761	1.07279	1.01209	1.07816	1.01497	1.13462	1.13201	1.02391	1.04705	1.13646	1.02756	1.37588	0.975272	0.970851	1.00232
																															38.368	0.997612	1.04667	1.09331	1.01057	1.05816	1.04247	1.04865	1.02186	1.10148	1.11935	1.03077	1.02943	1.14708	1.02758	1.40895	0.967067	1.01754	0.980637
																															38.477	0.970022	1.06206	1.07664	1.03734	1.03023	1.05282	1.01467	1.01314	1.06815	1.09193	1.04724	1.09367	1.14476	1.00202	1.3959	0.954319	1.01863	0.983754
																															38.586	0.98213	1.04487	1.09349	1.04228	1.02506	1.07278	0.967746	1.0067	1.04894	1.06886	1.0278	1.11313	1.16402	1.01218	1.36322	0.954599	1.01848	0.980037
																															38.695	0.969405	1.01912	1.04644	1.03701	1.0335	1.09498	0.916082	0.979878	1.07816	1.05547	0.996848	1.1042	1.17295	1.04584	1.30829	0.979834	1.02385	0.966362
																															38.804	0.966221	1.01548	1.00294	1.02411	1.05464	1.07035	0.885206	0.977306	1.07266	1.01026	0.996051	1.08192	1.15211	1.05841	1.34546	0.999896	1.01916	0.982417
																															38.913	0.946954	1.01352	0.997861	1.01472	1.06572	1.02706	0.928453	0.976059	1.06259	0.997386	1.00567	1.06155	1.14897	1.06513	1.34289	1.00177	0.984095	1.0294
																															39.022	0.935712	1.01475	0.99836	0.995776	1.05322	1.00636	0.979013	0.974027	1.05537	0.969401	1.00412	1.0412	1.07702	1.02647	1.40795	0.997618	0.977625	1.05055
																															39.131	0.930948	1.0118	1.00647	1.03782	1.09796	0.965976	0.981768	0.984838	1.03214	1.00877	1.05154	1.03369	1.04152	0.970233	1.36917	1.01771	0.949282	1.0302
																															39.24	0.92776	1.01028	1.03183	1.02126	1.0862	0.975816	1.00865	1.02833	1.075	1.09644	1.07167	1.02315	1.05213	0.977909	1.45304	1.00292	0.909204	1.0198
																															39.349	0.912322	0.997942	1.01673	1.07469	1.06866	0.963958	0.995801	1.07249	1.10974	1.06719	1.0804	1.03814	1.01525	0.968095	1.03428	0.990926	0.907337	1.0464
																															39.458	0.896003	0.995502	1.00601	1.08016	1.05161	0.986209	0.985453	1.07848	1.12888	1.07063	1.10255	1.02216	0.981946	0.977512	1.031	0.983644	1.01106	1.05549
																															39.567	0.898309	1.00211	1.03019	1.0807	1.05529	1.05368	1.02884	1.04788	1.14914	1.06023	1.07861	1.04456	0.932756	0.974861	1.04024	0.945046	1.02831	1.05483
																															39.676	0.878974	1.00294	1.05636	1.08032	1.06019	1.06058	1.06237	1.05676	1.13987	1.06239	1.07931	1.0475	0.92555	0.936375	0.918452	0.879226	1.02844	1.03592
																															39.785	0.884063	0.981315	1.09254	1.076	1.04082	1.06707	1.04975	1.06848	1.15743	1.09799	1.10046	1.08446	0.914786	0.903415	0.837854	0.801047	1.01544	1.02112
																															39.894	0.902667	0.99402	1.05528	1.08641	1.03835	1.10897	1.03765	1.07189	1.16013	1.11676	1.08678	1.08426	0.903391	0.865948	0.81749	0.782	0.981846	1.01961
																															40.003	0.907856	0.980936	1.1105	1.09127	1.05477	1.09663	1.06904	1.04434	1.11826	1.12129	1.04819	1.0814	0.910673	0.837406	0.816857	0.779054	0.943274	1.01528
																															40.112	0.90071	1.02677	1.13362	1.09816	1.07617	1.0587	1.06162	1.02074	1.05024	1.06131	1.02437	1.07864	1.00994	0.809932	0.783269	0.769256	0.912187	1.01506
																															40.221	0.949119	1.0342	1.11951	1.067	1.08912	1.02011	0.997703	0.909669	0.926017	0.958142	1.0334	1.06523	1.0173	0.821311	0.788669	0.765584	0.889479	0.953796
																															40.33	0.947935	1.04555	1.1352	1.06682	1.05497	1.03285	0.953915	0.83835	0.875552	0.890159	1.04413	1.04485	1.02274	0.814014	0.804336	0.760807	0.885986	1.06812
																															40.439	0.953818	1.05059	1.11691	1.06523	1.06513	1.01875	0.949381	0.815834	0.853455	0.846478	1.0132	1.01555	1.06394	0.813014	0.779882	0.746258	0.874892	1.09442
																															40.548	0.976458	1.03931	1.07115	1.06953	1.05424	1.01611	0.958083	0.821591	0.84696	0.842438	1.00826	1.00327	1.07621	0.816345	0.793145	0.765212	0.875756	1.09145
																															40.657	1.00292	1.03761	1.05548	1.08947	1.06103	1.00442	0.98707	0.78411	0.828611	0.83063	1.00239	1.01658	1.07705	0.82028	0.795879	0.75373	0.836263	0.923757
																															40.766	1.00104	1.05178	1.04685	1.06849	1.02716	1.00683	0.989659	0.768391	0.814058	0.812881	1.00694	1.03335	1.07788	0.816371	0.774423	0.766573	0.744758	0.842869
																															40.875	0.991853	1.06698	1.03805	1.06492	1.03097	1.04228	0.969944	0.759404	0.809566	0.80141	1.01084	1.03528	1.09683	0.825204	0.792518	0.756865	0.744705	0.81388
																															40.984	1.00228	1.066	1.00054	1.08995	1.02404	1.08061	0.968063	0.76747	0.817649	0.809992	1.07747	1.0044	1.07685	0.816305	0.791448	0.757387	0.736032	0.787369
																															41.093	1.02932	1.08615	1.02685	1.06652	1.02515	1.08771	0.972562	0.777075	0.821516	0.800806	1.05556	1.02618	1.10742	0.81805	0.788538	0.749391	0.721456	0.783624
																															41.202	1.0131	1.0872	1.16297	1.05718	1.03167	1.09833	1.00704	0.765817	0.81226	0.8081	1.08244	1.03995	1.13695	0.817221	0.786751	0.749295	0.725082	0.76897
																															41.311	0.969289	1.06706	1.11407	1.00924	1.0829	1.05756	0.978637	0.75938	0.809963	0.785657	1.09517	1.05091	1.13135	0.81714	0.796032	0.751703	0.726138	0.777561
																															41.42	0.855685	0.887601	0.998759	0.891288	0.860092	0.896491	0.851188	0.762305	0.804811	0.789991	1.04745	1.05363	1.13781	0.80261	0.779503	0.755124	0.722458	0.775924
																															41.529	0.784699	0.867812	0.932002	0.833047	0.795828	0.830741	0.798407	0.763751	0.824638	0.779566	1.02156	1.08605	1.13413	0.800342	0.781316	0.754972	0.731585	0.769151
																															41.638	0.757533	0.857297	0.933139	0.80606	0.769454	0.789663	0.771353	0.760567	0.822144	0.775585	1.0298	1.06154	1.1452	0.807033	0.79206	0.752519	0.725763	0.762652
																															41.747	0.749884	0.845956	0.929473	0.805566	0.767274	0.772743	0.769935	0.762231	0.816737	0.77377	1.03323	1.03644	1.08631	0.824445	0.789604	0.747287	0.726913	0.761517
																															41.856	0.739091	0.844188	0.93441	0.795	0.787958	0.769569	0.768376	0.770063	0.819063	0.77202	1.02597	1.02723	1.04366	0.828729	0.805607	0.741158	0.720621	0.760282
																															41.965	0.71538	0.837762	0.944075	0.77258	0.791321	0.763286	0.749391	0.76858	0.81864	0.78196	0.929179	0.966585	0.903025	0.816619	0.784947	0.745566	0.729098	0.762354
																															42.074	0.736991	0.829184	0.933522	0.759666	0.783877	0.773715	0.773649	0.77037	0.824409	0.786801	0.878461	0.849334	0.823676	0.816348	0.782203	0.739788	0.719798	0.763318
																															42.183	0.715324	0.836102	0.934273	0.767564	0.789577	0.763125	0.773392	0.771451	0.820882	0.774382	0.838392	0.801751	0.805277	0.820338	0.782707	0.740481	0.720366	0.754292
																															42.292	0.715893	0.834095	0.91929	0.766024	0.776502	0.767176	0.756669	0.765591	0.812383	0.784778	0.799507	0.783159	0.814118	0.826908	0.77857	0.749284	0.721187	0.757219
																															42.401	0.717276	0.845384	0.925302	0.761732	0.77067	0.763016	0.755885	0.764136	0.820449	0.771645	0.805233	0.779043	0.828226	0.817609	0.78079	0.745185	0.724445	0.749749
																															42.51	0.698986	0.842804	0.921419	0.757775	0.775683	0.76857	0.770615	0.76575	0.823208	0.779524	0.791143	0.78686	0.843224	0.798212	0.782695	0.753718	0.722686	0.755358
																															42.619	0.70328	0.835068	0.924271	0.766245	0.772981	0.772836	0.778364	0.766723	0.817869	0.761201	0.76873	0.770696	0.828668	0.79929	0.782141	0.755361	0.729907	0.763191
																															42.728	0.704242	0.843636	0.923109	0.761219	0.771209	0.764222	0.778614	0.767486	0.816411	0.777308	0.771746	0.771702	0.828826	0.802921	0.798992	0.750901	0.728493	0.762533
																															42.837	0.717761	0.836635	0.925973	0.767627	0.761462	0.771591	0.790013	0.769146	0.821827	0.769068	0.774031	0.758478	0.825001	0.801379	0.795945	0.761548	0.730718	0.765255
																															42.946	0.711268	0.83939	0.920776	0.765196	0.769527	0.759789	0.781305	0.755771	0.821331	0.765524	0.77023	0.749145	0.824209	0.786178	0.769049	0.762619	0.728515	0.767289
																															43.055	0.70711	0.831056	0.917438	0.768032	0.763407	0.759525	0.767513	0.755435	0.821794	0.772515	0.770311	0.748678	0.81501	0.794275	0.793431	0.767399	0.729783	0.766821
																															43.164	0.706548	0.832632	0.939473	0.760091	0.762852	0.756745	0.755755	0.755678	0.821659	0.75958	0.771416	0.750661	0.823844	0.810532	0.791389	0.770212	0.729321	0.764556
																															43.273	0.696192	0.840411	0.918055	0.769875	0.763643	0.754147	0.752459	0.752439	0.822196	0.761722	0.766589	0.738549	0.817432	0.798511	0.800763	0.771871	0.729246	0.75669
																															43.382	0.68706	0.836177	0.935906	0.767037	0.762031	0.755224	0.751747	0.753339	0.820912	0.760409	0.770071	0.746337	0.826462	0.794978	0.803163	0.766531	0.736843	0.757494
																															43.491	0.706502	0.838046	0.923911	0.75556	0.759999	0.756202	0.757127	0.764298	0.83586	0.75562	0.765695	0.744243	0.826957	0.793467	0.789004	0.763013	0.728489	0.762168
																															43.6	0.693009	0.83988	0.937222	0.76347	0.760395	0.755715	0.754989	0.760362	0.822843	0.776566	0.766153	0.752671	0.826284	0.793074	0.793807	0.760022	0.72598	0.761512
																															43.709	0.688163	0.836618	0.961981	0.754607	0.755281	0.756325	0.760784	0.75833	0.822524	0.775302	0.769263	0.762986	0.821666	0.798371	0.798337	0.75678	0.727714	0.782214
																															43.818	0.706771	0.839157	0.923993	0.742803	0.760686	0.756241	0.759478	0.760453	0.839935	0.766859	0.76521	0.751182	0.823997	0.797113	0.804493	0.751011	0.727285	0.756831
																															43.927	0.692383	0.829425	0.908828	0.744396	0.755807	0.756061	0.761586	0.769304	0.839172	0.777892	0.767512	0.746728	0.818452	0.79073	0.820793	0.756777	0.73087	0.77257
																															44.036	0.687134	0.83118	0.930935	0.761636	0.759429	0.756582	0.758201	0.76764	0.839909	0.760199	0.770572	0.747535	0.81195	0.794586	0.807977	0.749688	0.726871	0.761452
																															44.145	0.706035	0.830002	0.962541	0.742432	0.75955	0.759889	0.751819	0.760833	0.840808	0.774768	0.761876	0.755867	0.818919	0.791075	0.800999	0.74895	0.728017	0.770187
																															44.254	0.705866	0.826775	0.930785	0.772349	0.758119	0.759889	0.750977	0.762422	0.824952	0.77794	0.776813	0.755076	0.821394	0.802641	0.8111	0.737711	0.726866	0.756097
																															44.363	0.700931	0.826221	0.916715	0.764971	0.771094	0.756506	0.757532	0.762029	0.823901	0.774624	0.769205	0.750112	0.813228	0.799883	0.815697	0.746157	0.72119	0.775322
																															44.472	0.707367	0.824249	0.934059	0.743631	0.761121	0.756506	0.760607	0.765349	0.823193	0.776835	0.767297	0.755572	0.828927	0.807451	0.81851	0.737176	0.72059	0.761303
																															44.581	0.713428	0.835713	0.930198	0.762371	0.768188	0.759768	0.760176	0.76352	0.824364	0.779556	0.776328	0.759799	0.821004	0.799083	0.817841	0.729168	0.726847	0.743472
																															44.69	0.705422	0.822229	0.919599	0.750916	0.777397	0.755942	0.754192	0.766074	0.8219	0.773604	0.772109	0.756849	0.822612	0.79267	0.806881	0.73733	0.718667	0.758476
																															44.799	0.706154	0.829492	0.920322	0.749733	0.768185	0.756395	0.75994	0.756845	0.822092	0.772339	0.768298	0.752175	0.820222	0.796072	0.838331	0.736347	0.734649	0.759827
																															44.908	0.705938	0.823784	0.925512	0.731114	0.767164	0.756867	0.757658	0.760282	0.829649	0.75621	0.778808	0.745304	0.809664	0.807124	0.818389	0.730447	0.721487	0.758476
																															45.017	0.71042	0.826549	0.924476	0.751295	0.764925	0.756868	0.759021	0.758333	0.821575	0.770945	0.769278	0.755807	0.816854	0.810274	0.839842	0.729245	0.726879	0.757747
																															45.126	0.70563	0.82299	0.923859	0.751285	0.773413	0.756197	0.752135	0.754869	0.825198	0.781862	0.78207	0.752373	0.832604	0.806463	0.818326	0.735499	0.713554	0.757833
																															45.235	0.702205	0.816813	0.917634	0.749576	0.768579	0.757487	0.752133	0.762732	0.822667	0.779202	0.770963	0.769046	0.814641	0.805263	0.815751	0.730102	0.729292	0.753997
																															45.344	0.706226	0.823281	0.918385	0.731566	0.762993	0.75447	0.75826	0.76148	0.822667	0.779556	0.765985	0.755519	0.822074	0.801336	0.819324	0.727112	0.717571	0.758021
																															45.453	0.70102	0.819332	0.908675	0.730848	0.761357	0.761278	0.760749	0.761773	0.825956	0.763537	0.768633	0.750086	0.821263	0.80402	0.845551	0.732642	0.729655	0.758841
																															45.562	0.705491	0.830831	0.905231	0.73979	0.772183	0.757948	0.755032	0.763725	0.824084	0.773007	0.762911	0.751458	0.824144	0.799215	0.803764	0.744621	0.736095	0.753359
																															45.671	0.705373	0.830063	0.912019	0.749787	0.771811	0.756721	0.75461	0.762136	0.82257	0.753491	0.767964	0.751908	0.824116	0.803091	0.80969	0.735099	0.736112	0.758972
																															45.78	0.69951	0.819313	0.915256	0.749113	0.762491	0.755694	0.749465	0.77553	0.824086	0.763514	0.777082	0.748303	0.818012	0.799827	0.813915	0.728958	0.721873	0.754887
																															45.889	0.699745	0.818208	0.916833	0.751096	0.765663	0.756867	0.757748	0.764119	0.826743	0.773372	0.774141	0.745956	0.818064	0.797523	0.819991	0.729678	0.731173	0.752761
																															45.998	0.700623	0.84448	0.913328	0.740656	0.779558	0.756341	0.749932	0.76349	0.826004	0.765911	0.769292	0.754747	0.819397	0.79622	0.825623	0.725472	0.737567	0.753512
																															46.107	0.706974	0.821492	0.905427	0.749196	0.780341	0.762339	0.753074	0.772988	0.82159	0.771942	0.789171	0.755077	0.820803	0.799219	0.831547	0.728328	0.740859	0.75834
																															46.216	0.70285	0.822387	0.923991	0.750638	0.777465	0.756505	0.752569	0.770668	0.826256	0.755096	0.768301	0.741597	0.824448	0.796311	0.817012	0.72489	0.738932	0.75317
																															46.325	0.694448	0.814574	0.919121	0.749333	0.77213	0.745455	0.74927	0.762724	0.824803	0.771812	0.765927	0.751735	0.825647	0.799052	0.82259	0.73359	0.740137	0.75834
																															46.434	0.703689	0.822223	0.913319	0.751233	0.778294	0.757987	0.752479	0.768325	0.825583	0.763833	0.774449	0.740887	0.818361	0.800486	0.804149	0.753486	0.733475	0.752846
																															46.543	0.704152	0.821553	0.918399	0.751166	0.771836	0.758258	0.756306	0.771849	0.825611	0.761578	0.783516	0.752723	0.812236	0.80086	0.802847	0.741289	0.739506	0.757828
																															46.652	0.689036	0.834362	0.914866	0.751423	0.7628	0.745135	0.75823	0.771968	0.82343	0.767231	0.767106	0.74865	0.819709	0.80079	0.825371	0.743632	0.73853	0.752849
																															46.761	0.703727	0.816324	0.911793	0.740363	0.771578	0.748416	0.753435	0.76753	0.825202	0.768603	0.77474	0.753795	0.823286	0.803012	0.82846	0.740853	0.737949	0.75288
																															46.87	0.694872	0.835035	0.90936	0.735595	0.763938	0.751059	0.754896	0.773724	0.824531	0.76568	0.78159	0.747728	0.817687	0.804902	0.833487	0.743514	0.735003	0.760077
																															46.979	0.699204	0.843271	0.922986	0.756251	0.77148	0.735702	0.757867	0.760534	0.82462	0.759015	0.759631	0.754897	0.822297	0.804902	0.831281	0.753784	0.725654	0.759648
																															47.088	0.69855	0.817445	0.912764	0.749138	0.772105	0.748416	0.7571	0.763492	0.825202	0.779393	0.765813	0.756175	0.815981	0.806527	0.835625	0.748646	0.733402	0.757338
																															47.197	0.699397	0.830186	0.913083	0.750898	0.769655	0.747924	0.757769	0.770131	0.825848	0.786994	0.771559	0.751084	0.820986	0.785694	0.81985	0.737402	0.747491	0.761872
																															47.306	0.697119	0.822454	0.915908	0.751443	0.77818	0.749155	0.755687	0.761109	0.828591	0.784338	0.76624	0.75454	0.816261	0.803418	0.818876	0.744394	0.731809	0.761988
																															47.415	0.701892	0.821844	0.929175	0.757762	0.773435	0.750966	0.758215	0.763512	0.822737	0.773604	0.761738	0.756293	0.817334	0.789927	0.846186	0.733415	0.733322	0.761746
																															47.524	0.701529	0.822402	0.903991	0.758937	0.768275	0.751286	0.757203	0.780063	0.826149	0.780181	0.765522	0.754707	0.806653	0.820212	0.836836	0.73082	0.750045	0.762927
																															47.633	0.698255	0.823852	0.910296	0.766257	0.778554	0.750676	0.757841	0.774015	0.829553	0.778705	0.766003	0.752695	0.812822	0.803739	0.859707	0.731332	0.745265	0.764879
																															47.742	0.698488	0.821873	0.907936	0.758962	0.775415	0.743918	0.756701	0.782725	0.825413	0.774558	0.767083	0.75393	0.815234	0.810342	0.851068	0.740008	0.734173	0.763713
																															47.851	0.700772	0.82334	0.921797	0.749513	0.757399	0.744432	0.755216	0.782491	0.828374	0.782723	0.761675	0.761033	0.815235	0.804696	0.854651	0.73969	0.733042	0.763426
																															47.96	0.700172	0.814445	0.919098	0.750533	0.765515	0.738111	0.752241	0.777863	0.826814	0.775781	0.765547	0.764816	0.810913	0.823428	0.819052	0.745146	0.726188	0.764563
																															48.069	0.701049	0.82442	0.911553	0.758795	0.780698	0.743962	0.755061	0.789936	0.828797	0.77459	0.770985	0.764389	0.811139	0.789251	0.818858	0.740931	0.746068	0.763809
																															48.178	0.699869	0.844498	0.913048	0.755724	0.77666	0.747989	0.755169	0.783156	0.825569	0.782099	0.772895	0.762755	0.82019	0.788928	0.816293	0.748174	0.735078	0.762592
																															48.287	0.700269	0.839817	0.916184	0.750612	0.766541	0.7436	0.756753	0.805445	0.824303	0.77588	0.763151	0.759216	0.81853	0.792348	0.818532	0.760005	0.7437	0.763761
																															48.396	0.69513	0.838979	0.912945	0.752589	0.776017	0.751203	0.750882	0.782069	0.826167	0.778494	0.762482	0.757865	0.813454	0.794946	0.818814	0.761269	0.744512	0.764463
																															48.505	0.694513	0.834204	0.913721	0.756398	0.761564	0.750266	0.762886	0.789799	0.8257	0.777905	0.771629	0.760298	0.814447	0.793683	0.818429	0.761822	0.724923	0.755595
																															48.614	0.696387	0.835273	0.906627	0.733038	0.785478	0.741066	0.765445	0.778701	0.824998	0.777086	0.782757	0.75642	0.816578	0.794949	0.832516	0.762601	0.750205	0.756415
																															48.723	0.693671	0.828808	0.913213	0.738504	0.775126	0.74695	0.755541	0.780024	0.824601	0.782052	0.787399	0.766168	0.818517	0.79944	0.83197	0.764465	0.73487	0.757943
																															48.832	0.69077	0.840118	0.907915	0.749242	0.783736	0.744877	0.75743	0.782727	0.826953	0.770814	0.779615	0.761317	0.825738	0.796344	0.817762	0.751668	0.748579	0.755275
																															48.941	0.690752	0.833992	0.925164	0.758577	0.76239	0.75664	0.762715	0.778524	0.826269	0.785407	0.792702	0.761788	0.802995	0.793571	0.842988	0.758529	0.735191	0.755931
																															49.05	0.690501	0.832967	0.91149	0.739856	0.786908	0.744616	0.75739	0.775954	0.834954	0.787321	0.782095	0.766821	0.805938	0.808122	0.831559	0.753518	0.753287	0.752325
																															49.159	0.695595	0.839393	0.930161	0.749268	0.782078	0.744696	0.784403	0.780543	0.825596	0.785855	0.785103	0.764565	0.820982	0.793113	0.830136	0.782154	0.737585	0.752145
																															49.268	0.692534	0.832562	0.912949	0.748842	0.764295	0.747138	0.755289	0.790688	0.842811	0.785216	0.785234	0.762257	0.798123	0.796237	0.853875	0.777968	0.732638	0.750562
																															49.377	0.690616	0.827925	0.915263	0.752433	0.766468	0.746988	0.759654	0.786908	0.830561	0.781611	0.782914	0.777587	0.801464	0.794594	0.832411	0.776008	0.751866	0.76013
																															49.486	0.697644	0.829246	0.911836	0.741183	0.779137	0.748356	0.765652	0.789631	0.82744	0.785298	0.782701	0.75913	0.798923	0.792077	0.802412	0.78258	0.753178	0.755699
																															49.595	0.694974	0.832753	0.909466	0.751298	0.798912	0.766627	0.757867	0.805682	0.826593	0.786375	0.781137	0.751389	0.804895	0.802399	0.854006	0.763566	0.734763	0.756195
																															49.704	0.691106	0.843726	0.911789	0.750093	0.790646	0.758745	0.759789	0.785743	0.830264	0.785925	0.793181	0.769174	0.807077	0.793821	0.825395	0.773171	0.753381	0.756879
																															49.813	0.692071	0.843761	0.924671	0.747911	0.782246	0.755247	0.766857	0.79464	0.830924	0.793509	0.79226	0.770166	0.816738	0.795131	0.831013	0.762083	0.723381	0.756286
																															49.922	0.6957	0.830413	0.922689	0.743465	0.795162	0.750294	0.75025	0.793915	0.846115	0.784858	0.790056	0.760916	0.807618	0.809281	0.828695	0.754939	0.728176	0.756306
[truncated: 139 more rows]
[truncated: 25 more columns]

## Sheet: Figure 7, panel b
Figure 7: BiPOLES and somBiPOLES allow bidirectional modulation of neuronal activity in mice and ferrets
[truncated: 6,002 more rows]

[truncated: 27 more sheets: Figure 7, panel c - ctrl, Figure 7, panel c - 594 nm, Figure 7, panel c - 473 nm, Figure 7, panel c 594->473 nm, Figure 7, panel c 473->594 nm, Figure 7, panels d-g, Supp Fig. 1, Supp Fig. 2, Supp Fig. 3, Supp Fig. 4, Supp Fig. 5, Supp Fig. 6, Supp Fig. 7, Supp Fig. 8, Supp Fig. 9, Supp Fig. 10, Supp Fig. 11, Supp Fig. 12, Supp Fig. 13a, Supp Fig. 13b, left, no light …]
